# Supplementary material for: Kinome profiling of cholangiocarcinoma organoids reveals potential druggable targets that hold promise for treatment stratification
Source: Mol Med. 2022 Jun 28;28:74. doi: 10.1186/s10020-022-00498-1 (PMC9238224; doi:10.1186/s10020-022-00498-1)
Supplement: Supplementary file 1 — Additional file 1. Additional tables. [file 10020_2022_498_MOESM1_ESM.xlsx]

## Sheet: T1 Upstream Kinases
Peptide_downstream	GeneSymbol_upstream	ENSEMBL_upstream	UniprotID_upstream
41_654_666	EGFR	ENSG00000146648	P00533
AKT1_170_182	TNK2	ENSG00000061938	Q07912
AKT1_309_321_C310S	SRC	ENSG00000197122	P12931
AKT1_320_332	SRC	ENSG00000197122	P12931
ANXA1_14_26	EGFR	ENSG00000159023	P00533
ANXA2_17_29	SRC	ENSG00000197122	P12931
C1R_199_211	CSNK2A1	ENSG00000101266	P68400
CALM_93_105	EGFR	ENSG00000146648	P00533
CALM_93_105	INSR	ENSG00000171105	P06213
CALM_95_107	EGFR	ENSG00000146648	P00533
CALM_95_107	INSR	ENSG00000171105	P06213
CBL_693_705	SRC	ENSG00000197122	P12931
CD28_185_197	ITK	ENSG00000113263	Q08881
CD28_203_215	ITK	ENSG00000113263	Q08881
CD3E_182_194	LCK	ENSG00000182866	P06239
CD3E_193_205	LCK	ENSG00000182866	P06239
CD3Z_116_128	SRC	ENSG00000197122	P12931
CD3Z_146_158	SRC	ENSG00000197122	P12931
CD79A_181_193	SRC	ENSG00000197122	P12931
CDK2_8_20	WEE1	ENSG00000166483	P30291
CRK_214_226	ABL1	ENSG00000097007	P00519
CRK_214_226	EGFR	ENSG00000146648	P00533
CTNB1_79_91	ABL1	ENSG00000168036
DDR1_506_518	DDR1	ENSG00000204580	Q08345
EFS_246_258	SRC	ENSG00000197122	P12931
EFS_246_258_Y253F	SRC	ENSG00000197122	P12931
EGFR_1062_1074	EGFR	ENSG00000146648	P00533
EGFR_1062_1074	JAK2	ENSG00000096968	O60674
EGFR_1103_1115	EGFR	ENSG00000146648	P00533
EGFR_1118_1130	SRC	ENSG00000197122	P12931
EGFR_1165_1177	EGFR	ENSG00000146648	P00533
EGFR_1190_1202	EGFR	ENSG00000146648	P00533
EGFR_862_874	SRC	ENSG00000197122	P12931
EGFR_908_920	SRC	ENSG00000197122	P12931
EPHA4_589_601	EPHA4	ENSG00000116106	P54764
EPHB1_921_933	EPHB1	ENSG00000154928	P54762
EPOR_361_373	JAK2	ENSG00000096968	O60674
EPOR_419_431	JAK2	ENSG00000096968	O60674
ERBB2_1241_1253	EGFR	ENSG00000146648	P00533
ERBB2_1241_1253	ERBB2	ENSG00000141736	P04626
FAK2_572_584	PTKB2	ENSG00000120899	Q14289
FER_707_719	FER	ENSG00000151422	P16591
FES_706_718	FES	ENSG00000182511	P07332
FGFR3_641_653	FGFR3	ENSG00000068078	P22607
FGFR3_753_765	FGFR3	ENSG00000068078	P22607
FYN_525_537	CSK	ENSG00000103653	P41240
GAB1_622_632	EGFR	ENSG00000146648	P00533
GAB1_622_632	INSR	ENSG00000171105	P06213
GSK3B_210_222_C218S	SRC	ENSG00000197122	P12931
INSR_1348_1360	INSR	ENSG00000171105	P06213
INSR_992_1004	INSR	ENSG00000171105	P06213
IRS1_890_902	INSR	ENSG00000171105	P06213
IRS2_626_638	INSR	ENSG00000169047	P06213
JAK1_1027_1039	JAK3	ENSG00000105639	P52333
JAK2_1001_1013	ABL1	ENSG00000097007	P00519
JAK2_1001_1013	JAK2	ENSG00000096968	O60674
JAK2_563_577	JAK2	ENSG00000096968	O60674
JAK3_974_986	JAK3	ENSG00000105639	P52333
KIT_930_942_C942S	KIT	ENSG00000157404	P10721
KSYK_518_530	SYK	ENSG00000165025	P43405
LYN_501_512	CSK	ENSG00000103653	P41240
MK01_180_192	MAPK1	ENSG00000100030	P28482
MK01_180_192	MAP2K1	ENSG00000169032	Q02750
MK01_180_192	RET	ENSG00000165731	P07949
MK03_199_208	MAPK3	ENSG00000102882	P27361
MK03_199_208	MAP2K2	ENSG00000126934﻿	P36507
MK08_181_191	RET	ENSG00000107643	P07949
MK08_181_191	MAPK11	ENSG00000185386	Q15759
MK10_216_228	MAPK11	ENSG00000185386	Q15759
MK12_178_190	MAPK11	ENSG00000185386	Q15759
MK14_173_185	MAP2K6	ENSG00000108984	P52564
MK14_173_185	RET	ENSG00000165731	P07949
MK14_177_187	MAP2K6	ENSG00000108984	P52564
MK14_177_187	RET	ENSG00000165731	P07949
MPZL1_236_246	SRC	ENSG00000197122	P12931
NCF1_313_325	MAPK	ENSG00000158517	Q8TD08
P85A_600_612	INSR	ENSG00000171105	P06213
PAXI_111_123	PTK2	ENSG00000169398	Q05397
PAXI_24_36	PTK2	ENSG00000169398	Q05397
PDPK1_2_14	SRC	ENSG00000197122	P12931
PDPK1_369_381	SRC	ENSG00000197122	P12931
PGFRB_1002_1014	PDGFRB	ENSG00000134853	P16234
PGFRB_1014_1028	PDGFRB	ENSG00000134853	P16234
PGFRB_572_584	PDGFRB	ENSG00000134853	P16234
PGFRB_709_721	PDGFRB	ENSG00000134853	P16234
PGFRB_768_780	PDGFRB	ENSG00000134853	P16234
PGFRB_771_783	PDGFRB	ENSG00000134853	P16234
PLCG1_1246_1258	HCK	ENSG00000101336	P08631
PLCG1_764_776	EGFR	ENSG00000146648	P00533
PLCG1_764_776	HCK	ENSG00000101336	P08631
PLCG1_764_776	LYN	ENSG00000254087	P07948
PLCG1_764_776	SRC	ENSG00000197122	P12931
PLCG1_764_776	SYK	ENSG00000165025	P43405
PLCG1_777_789	EGFR	ENSG00000146648	P00533
PLCG1_777_789	HCK	ENSG00000101336	P08631
PLCG1_777_789	LYN	ENSG00000254087	P07948
PLCG1_777_789	RET	ENSG00000165731	P07949
PLCG1_777_789	SRC	ENSG00000197122	P12931
PLCG1_777_789	SYK	ENSG00000165025	P43405
PLCG2_1191_1203_C1200S	EGFR	ENSG00000146648	P00533
PLCG2_1191_1203_C1200S	HCK	ENSG00000101336	P08631
PLCG2_1191_1203_C1200S	LYN	ENSG00000254087	P07948
PLCG2_1191_1203_C1200S	RET	ENSG00000165731	P07949
PLCG2_1191_1203_C1200S	SRC	ENSG00000197122	P12931
PLCG2_1191_1203_C1200S	SYK	ENSG00000165025	P43405
PLCG2_1211_1223	BTK	ENSG00000010671	Q06187
PTN11_539_551	PDGFRB	ENSG00000134853	P16234
RAF1_332_344	JAK2	ENSG00000096968	O60674
RAF1_332_344	SRC	ENSG00000197122	P12931
RASA1_453_465	EGFR	ENSG00000146648	P00533
RASA1_453_465	LCK	ENSG00000182866	P06239
RET_1022_1034	RET	ENSG00000165731	P07949
RET_680_692	RET	ENSG00000165731	P07949
RON_1346_1358	RON	ENSG00000164078	Q04912
SRC_524_536	CSK	ENSG00000103653	P41240
SRC_524_536	FGFR3	ENSG00000068078	P22607
STA5A_687_699	BTK	ENSG00000010671	Q06187
STA5A_687_699	JAK2	ENSG00000096968	O60674
STAT1_694_706	EGFR	ENSG00000146648	P00533
STAT1_694_706	FGFR3	ENSG00000068078	P22607
STAT1_694_706	JAK1	ENSG00000162434	P23458
STAT1_694_706	JAK2	ENSG00000096968	O60674
STAT1_694_706	KIT	ENSG00000157404	P10721
STAT1_694_706	LCK	ENSG00000182866	P06239
STAT1_694_706	TYK2	ENSG00000105397	P29597
STAT2_684_696	JAK1	ENSG00000162434	P23458
STAT3_698_710	EPHA3	ENSG00000044524	P29320
STAT3_698_710	FGFR3	ENSG00000068078	P22607
STAT3_698_710	HCK	ENSG00000101336	P08631
STAT3_698_710	JAK1	ENSG00000162434	P23458
STAT3_698_710	JAK2	ENSG00000096968	O60674
STAT3_698_710	SRC	ENSG00000197122	P12931
TYK2_1048_1060	JAK1	ENSG00000162434	P23458
VGFR1_1162_1174	FLT1	ENSG00000102755	P17948
VGFR1_1206_1218	PTPN11	ENSG00000179295	Q06124
VGFR1_1235_1247	FLT1	ENSG00000102755	P17948
VGFR1_1320_1332_C1320K/C1321K	FLT1	ENSG00000102755	P17948
VGFR2_1046_1058	KDR	ENSG00000128052	P35968
VGFR2_944_956	KDR	ENSG00000128052	P35968
VGFR2_989_1001	KDR	ENSG00000128052	P35968
VINC_815_827	ABL1	ENSG00000097007	P00519
VINC_815_827	SRC	ENSG00000197122	P12931
YES_420_432	YES	ENSG00000176105	P07947
ZAP70_485_497	LYN	ENSG00000254087	P07948

## Sheet: T2 Targeted therapeutics
Drug name	Working mechanism	Kinase inhibitor	Inhibitor targets reported
Niraparib	PARP inhibitor	No	PARP1, PARP2
Lenvatinib	multi-tyrosine kinase inhibitor	Yes	VEGFR1, VEGFR2, VEGFR3, FGFR1, FGFR2, FGFR3, FGFR4, PDGFRa, c-KIT
Vismodegib	Smoothened inhibitor	No	Smo
Dasatinib	multi-tyrosine kinase inhibitor	Yes	BCR-Abl (primary target), Lck, Yes, Src, c-KIT, PDGFRb
Axitinib	multi-tyrosine kinase inhibitor	Yes	VEGFR1, VEGFR2, VEGFR3, PDGFRb, c-KIT, PDGFRa
Rucaparib	PARP inhibitor	No	PARP1, PARP2, PARP3
Imatinib	multi-tyrosine kinase inhibitor	Yes	PDGFRa, BCR-Abl, DDR2, DDR1, c-KIT, ABL, LCK, PDGFRb, VEGFR1, VEGFR2, VEGFR3
Crizotinib	multi-tyrosine kinase inhibitor	Yes	HGFR, ALK, ROS-1, RON
Sorafenib	multi-tyrosine kinase inhibitor	Yes	RAF1, VEGFR3, VEGFR2, VEGFR1, c-KIT, BRAF, RET, PDGFRb
Idelalisib	phosphoinositide 3-kinase (PI3K) inhibitor	Yes	PI3Kδ
Gefitinib	EGFR inhibitor	Yes	EGFR
Ibrutinib	Bruton’s tyrosine kinase (BTK) inhibitor	Yes	BTK
Afatinib	ERBB family inhibitor	Yes	EGFR, ERBB2, ERBB3, ERBB4
Erlotinib	EGFR inhibitor	Yes	EGFR
Ribociclib	CDK4 and CDK6 inhibitor	Yes	CDK4, CDK6
Sunitinib	multi-tyrosine kinase inhibitor	Yes	c-KIT, PDGFRb, PDGFRa, VEGFR3, VEGFR2, VEGFR1, CSF1R, RET
Olaparib	PARP inhibitor	No	PARP
Vandetanib	multi-tyrosine kinase inhibitor	Yes	VEGFR2, VEGFR1, VEGFR3, EGFR, RET
Dabrafenib	BRAF (V600E mutation) inhibitor	Yes	BRAF (V600E mutation)
Erismodegib	Smoothened inhibitor	No	Smo
Venetoclax	B-cell lymphoma-2 (Bcl-2) inhibitor	No	Bcl-2
Pazopanib	multi-tyrosine kinase inhibitor	Yes	PDGFRa, VEGFR2, PDGFRb, VEGFR3, VEGFR1, c-KIT, FGFR1, FGFR3, LCK
Vemurafenib	BRAF (V600E mutation) inhibitor	Yes	BRAF (V600E mutation)
Ponatinib	multi-tyrosine kinase inhibitor	Yes	BCR-Abl (primary target), FGFR, PDGFR, VEGFR, SRC, RET, c-KIT
Temsirolimus	mTOR inhibitor	Yes	mTOR
Nilotinib	multi-tyrosine kinase inhibitor	Yes	BCR-Abl, DDR1, DDR2, PDGFRa, PDGFRb, c-KIT, EphA, EphB, CSF1R
Regorafenib	multi-tyrosine kinase inhibitor	Yes	RET, RAF1, VEGFR2, c-KIT, VEGFR1, VEGFR3, TIE2, PDGFRb, BRAF, FGFR1, FGFR2, CSF1R
Cabozantinib	multi-tyrosine kinase inhibitor	Yes	VEGFR2, VEGFR3, HGFR, c-KIT, RET, AXL
Palbociclib	CDK4 and CDK6 inhibitor	Yes	CDK4, CDK6
Alectinib	ALK inhibitor	Yes	ALK
Osimertinib	mutated EGFR inhibitor	Yes	EGFR with T790M mutation, L858R mutation, or exon 19 deletion
Bosutinib	multi-tyrosine kinase inhibitor	Yes	BCR-Abl, BLK, LCK, FYN, FRK, YES1, SRC, LYN, HCK, c-KIT, PDGFR
Lapatinib	EGFR and ERBB2 inhibitor	Yes	EGFR, ERBB2
Everolimus	mTOR inhibitor	Yes	mTOR
Cobimetinib	MEK inhibitor	Yes	MEK1
Ceritinib	ALK inhibitor	Yes	ALK
Trametinib	MEK1 and MEK2 inhibitor	Yes	MEK1, MEK2

## Sheet: T3 Clustering
Peptide	Cluster
EFS_246_258	i
ENOG_37_49	i
FRK_380_392	i
PECA1_708_718	i
PLCG1_764_776	i
PLCG2_1191_1203_C1200S	i
PAXI_111_123	i
ZAP70_313_325	i
CDK2_8_20	i
PTN6_531_541	i
PTN11_57_67	i
P85A_600_612	i
CDK1_9_21	i
HAVR2_257_267	i
VISTA_260_270	i
TYRO3_679_691	i
RAF1_332_344	i
NCF1_313_325	i
PECA1_706_718	i
EPHA2_765_777	i
RASA1_453_465	i
VGFR2_989_1001	i
FES_706_718	i
EPHA1_774_786	i
K2C6B_53_65	i
CD28_203_215	i
PTN6_558_570	i
RET_1022_1034	i
41_654_666	i
MK08_181_191	i
NPT2A_501_513	i
MK10_216_228	i
GSK3B_210_222_C218S	i
CD3E_182_194	i
FER_707_719	i
PRRX2_202_214	i
FAK1_569_581	i
EPHA7_607_619	i
ZBT16_621_633	i
PTN11_539_551	i
CD3E_193_205	i
MET_1227_1239	i
KIT_930_942_C942S	i
FAK2_572_584	i
CDK7_157_169	i
PDPK1_369_381	i
IRS2_626_638	i
EPOR_361_373	i
MPZL1_236_246	i
DCX_67_79	i
CD70_9_21_C17S	i
PDPK1_2_14	i
VGFR2_944_956	i
PGFRB_572_584	i
CD28_185_197	ii
PAXI_24_36	ii
DYR1A_312_324	ii
AMPE_5_17	ii
EPOR_419_431	ii
CD3Z_105_117	ii
LAT_249_261	ii
ARAF_297_307	ii
EPHB1_921_933	ii
EPHB1_771_783	ii
PTN11_541_551	ii
ANXA1_14_26	ii
SHC1_309_321	ii
AKT1_170_182	ii
LCK_387_399	ii
ERBB4_1277_1289	ii
TEC_512_524	ii
PTN11_580_590	ii
JAK2_563_577	ii
RB_804_816	ii
CD3Z_77_89	ii
MK03_199_208	ii
ZAP70_485_497	ii
JAK1_1027_1039	ii
INSR_1348_1360	ii
LYN_391_403	ii
MUSK_548_560	ii
BTLA_252_262	ii
JAK3_974_986	ii
NTRK2_696_708	ii
FGFR2_762_774	ii
MBP_198_210	ii
MBP_263_275	ii
MBP_259_271	ii
PGFRB_1014_1028	ii
ODPAT_291_303	ii
EGFR_1165_1177	ii
PGFRB_709_721	ii
VINC_815_827	ii
KSYK_518_530	ii
EPHA4_589_601	ii
PP2AB_297_309	ii
MK14_177_187	ii
PLCG1_1246_1258	ii
ERBB2_870_882	ii
CALM_95_107	ii
MK01_200_209	ii
TYK2_1048_1060	ii
VGFR1_1049_1061	ii
MAPK3_198_210_C203S	ii
RON_1346_1358	ii
K2C8_425_437	ii
YES_420_432	ii
MK01_180_192	ii
TIE2_986_998	ii
DDR1_506_518	ii
AKT1_320_332	ii
PGFRB_1002_1014	ii
PRGR_786_798	ii
VGFR2_1168_1180	ii
EGFR_1103_1115	ii
CD3Z_135_147	ii
CDK4_11_23	ii
DYR1A_212_224	ii
PLCG1_777_789	ii
ERBB2_1241_1253	ii
ACHD_383_395	ii
MK07_212_224	ii
CBL_693_705	ii
AKT1_309_321_C310S	ii
MET_1228_1240	ii
MK12_180_189_M182B	ii
STAT2_684_696	ii
EPHA4_921_933	ii
VGFR3_1061_1073	ii
NTRK2_509_521	ii
STAT6_634_646	ii
STAT3_698_710	ii
PERI_458_470	ii
B3AT_39_51	ii
MK12_178_190	ii
EPHB4_583_595	ii
FGFR3_753_765	ii
ANXA2_17_29	ii
IRS1_890_902	ii
GAB1_622_632	ii
PDCD1_221_229_FS219_220KK	ii
CD3Z_146_158	ii
CD3Z_116_128	ii
CD3Z_117_129	ii
CTNB1_79_91	ii
EGFR_1190_1202	ii
FGFR1_761_773	ii
INSR_992_1004	ii
LAT_194_206	ii
PGFRB_768_780	ii
PGFRB_771_783	ii
VGFR1_1040_1052	ii
VGFR1_1206_1218	ii
ODBA_340_352_D340K	iii
STAT4_686_698	iii
JAK2_1001_1013	iii
VGFR1_1235_1247	iii
ERBB3_1283_1295	iii
JAK1_214_226	iii
FGFR3_641_653	iii
MK01_198_210	iii
VGFR1_1162_1174	iii
VGFR1_1046_1058_Y1048F	iii
RBL2_99_111	iii
EPHA2_581_593	iii
RET_680_692	iii
C1R_199_211	iii
LYN_501_512	iii
MET_1360_1370_C1361S	iii
NTRK1_489_501	iii
MK14_173_185	iii
TNNT1_2_14	iii
EGFR_1062_1074	iii
PRGR_545_557	iii
VGFR1_1320_1332_C1320K/C1321K	iii
EGFR_1118_1130	iii
CD3Z_147_159	iii
STAT1_694_706	iii
VGFR2_1207_1219_C1208S	iii
CALM_93_105	iii
CRK_214_226	iii
EFS_246_258_Y253F	iii
EGFR_862_874	iii
EGFR_908_920	iii
ERBB4_1181_1193	iii
FABPH_13_25	iii
FYN_525_537	iii
GAB2_638_648	iii
PLCG2_1211_1223	iii
SRC_524_536	iii
STA5A_687_699	iii
STAT4_714_726	iii
VGFR2_1046_1058	iii

## Sheet: T4 CCAO vs non-tumor
kinase_ID	GeneSymbol_upstream	fc_CCAO3HAO3	logfc_CCAO3HAO3	fc_CCAO2HAO2	logfc_CCAO2HAO2	fc_CCAICO	logfc_CCAICO	fc_CCAO2CCAO3	logfc_CCAO2CCAO3	fc_CCAO1CCAO3	logfc_CCAO1CCAO3	fc_CCAO1CCAO2	logfc_CCAO1CCAO2	HAO2_mean	HAO3_mean	CCAO2_mean	CCAO1_mean	CCAO3_mean	ICO1_mean	ICO2_mean	ICO3_mean
41_654_666	EGFR	1.26787	0.342407	1.18913	0.249906	0.886886	-0.17318	1.07531	0.104757	0.730274	-0.453491	0.679126	-0.558248	0.0337317	0.029421	0.0401113	0.0272407	0.037302	0.0342113	0.0344363	0.049354
ACHD_383_395	NA	4.13255	2.04703	3.29755	1.7214	2.52	1.33343	0.468399	-1.09419	0.248301	-2.00984	0.530106	-0.915647	5.99333e-05	0.0001021	0.000197633	0.000104767	0.000421933	7.09e-05	9.69667e-05	0.000119567
AKT1_170_182	TNK2	1.72807	0.789162	1.01156	0.0165871	1.28391	0.360542	2.39158	1.25797	0.236912	-2.07758	0.0990608	-3.33554	0.019717	0.004826	0.019945	0.00197577	0.00833967	0.00406633	0.00736733	0.0121353
AKT1_309_321_C310S	SRC	42.3427	5.40404	4.62729	2.21017	1.11675	0.159307	2.56431	1.35857	0.0219356	-5.51058	0.00855418	-6.86915	0.00207667	8.85e-05	0.00960933	8.22e-05	0.00374733	0.00394667	0.00196223	0.006125
AKT1_320_332	SRC	20.0937	4.32867	2.44001	1.28689	2.44206	1.2881	1.58615	0.66553	0.0225432	-5.47116	0.0142125	-6.13669	0.00237033	0.000181467	0.00578363	8.22e-05	0.00364633	0.00123787	0.000338267	0.002319
AMPE_5_17	NA	0.395317	-1.33892	0.985593	-0.0209363	0.824529	-0.278358	5.13302	2.35981	1.6832	0.751209	0.327917	-1.6086	0.0182317	0.00885533	0.017969	0.00589233	0.00350067	0.00639067	0.022032	0.00476233
ANXA1_14_26	EGFR	1.91717	0.938976	1.59441	0.673023	0.825999	-0.275788	0.787983	-0.343764	0.160784	-2.63681	0.204045	-2.29304	0.005582	0.00589133	0.0089	0.001816	0.0112947	0.0117923	0.00518933	0.00966567
ANXA2_17_29	SRC	13.8401	3.79078	0.281299	-1.82983	0.371093	-1.43015	0.0685133	-3.86747	0.326847	-1.61331	4.77056	2.25416	0.000171467	5.08667e-05	4.82333e-05	0.0002301	0.000704	0.001998	0.0002439	0.000405233
ARAF_297_307	NA	0.798405	-0.324808	1.05321	0.0747996	0.580616	-0.784345	0.842782	-0.246768	0.493525	-1.0188	0.58559	-0.772036	0.004272	0.00668667	0.00449933	0.00263477	0.00533867	0.00854233	0.00560663	0.007333
B3AT_39_51	NA	8.17095	3.0305	1.21746	0.283879	1.79691	0.845522	0.156301	-2.6776	0.249411	-2.0034	1.59571	0.674195	5.99333e-05	5.71333e-05	7.29667e-05	0.000116433	0.000466833	0.000147067	0.0001769	4.12333e-05
BTLA_252_262	NA	3.89891	1.96307	3.88928	1.9595	1.00837	0.0120258	0.969369	-0.0448821	0.0805911	-3.63324	0.0831376	-3.58835	0.00208033	0.00214077	0.008091	0.000672667	0.00834667	0.005145	0.00271697	0.00910633
C1R_199_211	CSNK2A1	0.177778	-2.49185	3.33092	1.73592	1.86563	0.899665	15.9282	3.99351	9.28989	3.21566	0.583236	-0.777848	5.99333e-05	7.05e-05	0.000199633	0.000116433	1.25333e-05	5.86667e-05	7.62333e-05	4.12333e-05
CALM_93_105	EGFR, INSR	0.246396	-2.02095	1.54681	0.629297	1.46371	0.549633	7.99734	2.99952	6.55851	2.71337	0.820086	-0.286152	6.48e-05	5.08667e-05	0.000100233	8.22e-05	1.25333e-05	3.56667e-05	5.63e-05	4.12333e-05
CALM_95_107	EGFR, INSR	8.84843	3.14542	2.01927	1.01384	1.6934	0.759923	1.89147	0.919506	0.228628	-2.12892	0.120874	-3.04843	0.00391543	0.0004724	0.00790633	0.000955667	0.00418	0.002547	0.000875667	0.004279
CBL_693_705	SRC	11.9352	3.57715	2.19528	1.1344	1.99987	0.999909	0.311127	-1.68442	1.20077	0.26396	3.85942	1.94838	0.0001497	8.85e-05	0.000328633	0.00126833	0.00105627	0.000363133	0.000136567	0.000827
CD28_185_197	ITK	0.412916	-1.27608	1.77007	0.823806	1.75507	0.811526	1.57787	0.657977	1.83646	0.876928	1.16389	0.218951	0.00357933	0.00972433	0.00633567	0.007374	0.00401533	0.000711333	0.00369133	0.00569667
CD28_203_215	ITK	0.447739	-1.15927	1.34049	0.422757	1.19576	0.257927	4.49699	2.16896	2.5167	1.33154	0.559642	-0.837425	0.0507763	0.0338047	0.068065	0.038092	0.0151357	0.0203037	0.037812	0.04332
CD3E_182_194	LCK	1.55521	0.637113	0.895082	-0.159908	0.827612	-0.272973	0.906731	-0.141253	0.51972	-0.944193	0.57318	-0.80294	0.0314723	0.0199767	0.0281703	0.0161467	0.031068	0.0259467	0.028138	0.0370027
CD3E_193_205	LCK	0.644031	-0.634799	0.48366	-1.04793	0.74449	-0.425677	2.46538	1.30181	0.88938	-0.169128	0.360747	-1.47094	0.0495513	0.015094	0.023966	0.00864567	0.009721	0.020512	0.0181437	0.0182057
CD3Z_105_117	NA	3.21231	1.68361	0.569156	-0.813105	0.783894	-0.351269	0.180337	-2.47123	0.0779555	-3.68121	0.432277	-1.20997	0.008129	0.00798667	0.00462667	0.002	0.0256557	0.017699	0.00803133	0.0154517
CD3Z_116_128	SRC	11.0419	3.46492	1.13014	0.176507	0.398939	-1.32576	0.120593	-3.05178	0.14635	-2.7725	1.21358	0.279272	5.99333e-05	5.08667e-05	6.77333e-05	8.22e-05	0.000561667	0.0016862	5.63e-05	4.12333e-05
CD3Z_117_129	NA	41.1402	5.36248	0.804783	-0.313328	2.26254	1.17795	0.0230487	-5.43917	0.03928	-4.67006	1.70422	0.769108	5.99333e-05	5.08667e-05	4.82333e-05	8.22e-05	0.00209267	0.0003422	0.000351233	0.000289133
CD3Z_135_147	NA	59.6443	5.89831	0.600822	-0.73499	0.715739	-0.482495	0.221818	-2.17255	0.0153188	-6.02855	0.0690603	-3.856	0.0028061	0.000127433	0.00168597	0.000116433	0.00760067	0.005449	0.00318123	0.00450733
CD3Z_146_158	SRC	12.8604	3.68487	2.05117	1.03645	5.06816	2.34146	0.187924	-2.41178	0.217732	-2.19937	1.15862	0.212411	5.99333e-05	5.08667e-05	0.000122933	0.000142433	0.000654167	4.02333e-05	8.04e-05	6.08e-05
CD3Z_147_159	NA	0.246396	-2.02095	0.482655	-1.05094	0.956471	-0.0642061	3.8484	1.94426	8.35904	3.06334	2.17208	1.11908	9.99333e-05	5.08667e-05	4.82333e-05	0.000104767	1.25333e-05	5.56e-05	7.62333e-05	4.12333e-05
CD3Z_77_89	NA	1.11793	0.160829	2.58211	1.36855	0.804844	-0.313219	1.32446	0.4054	0.254457	-1.97451	0.192121	-2.37991	0.001573	0.00274317	0.00406167	0.000780333	0.00306667	0.00309567	0.00246133	0.00426933
CD70_9_21_C17S	NA	3.77211	1.91537	1.14751	0.19851	0.917221	-0.124659	4.1394	2.04942	0.810618	-0.302907	0.19583	-2.35233	0.140044	0.010292	0.160703	0.0314703	0.0388227	0.0532843	0.105248	0.093311
CDK1_9_21	NA	1.09648	0.132877	1.09494	0.130849	1.02906	0.0413256	0.950209	-0.0736834	0.907143	-0.140598	0.954678	-0.0669144	0.0632273	0.066447	0.06923	0.0660923	0.0728577	0.071889	0.0599127	0.0704997
CDK2_8_20	WEE1	0.942572	-0.0853258	1.0413	0.0583888	1.02236	0.0318966	1.07402	0.103026	1.02243	0.0320056	0.951965	-0.07102	0.099575	0.102423	0.103688	0.098707	0.0965413	0.0963897	0.084788	0.111222
CDK4_11_23	NA	66.2269	6.04935	0.879656	-0.184988	1.07297	0.101605	0.025166	-5.31238	0.0353021	-4.8241	1.40277	0.488277	0.000232667	0.0001228	0.000204667	0.0002871	0.00813267	0.00327767	0.0028916	0.00186867
CDK7_157_169	NA	0.949229	-0.075172	0.747559	-0.419741	1.32432	0.405254	2.77231	1.47109	2.69055	1.4279	0.970508	-0.0431873	0.0468703	0.0133147	0.0350383	0.034005	0.0126387	0.0106113	0.0232637	0.0278033
CRK_214_226	ABL1, EGFR	0.833552	-0.262656	1.67241	0.741932	1.37205	0.456334	2.36399	1.24123	1.93868	0.955074	0.820086	-0.286152	5.99333e-05	5.08667e-05	0.000100233	8.22e-05	4.24e-05	4.64e-05	7.62333e-05	4.12333e-05
CTNB1_79_91	ABL1	24.6134	4.62137	10.5247	3.3957	1.81985	0.863822	3.58892	1.84355	0.065655	-3.92895	0.0182938	-5.7725	0.000426933	5.08667e-05	0.00449333	8.22e-05	0.001252	0.001824	0.00133697	4.12333e-05
DCX_67_79	NA	1.18408	0.243764	0.96307	-0.054288	0.98313	-0.0245466	2.03174	1.02272	0.784241	-0.350631	0.385994	-1.37335	0.027782	0.0111217	0.026756	0.0103277	0.013169	0.0198697	0.00572867	0.0255167
DDR1_506_518	DDR1	5.18644	2.37475	4.73561	2.24355	4.16863	2.05957	0.767463	-0.381831	0.120394	-3.05417	0.156872	-2.67234	0.000155833	0.0001854	0.000737967	0.000115767	0.000961567	9.11333e-05	9.32333e-05	0.0002511
DYR1A_212_224	NA	8.09244	3.01657	1.91268	0.935596	9.51075	3.24956	0.137351	-2.86406	0.275701	-1.85882	2.00727	1.00523	5.99333e-05	0.000103133	0.000114633	0.0002301	0.0008346	2.64667e-05	5.63e-05	4.12333e-05
DYR1A_312_324	NA	0.914546	-0.128872	0.50769	-0.977981	0.488596	-1.03329	0.533711	-0.90587	0.0533177	-4.22924	0.0999	-3.32337	0.00853933	0.008882	0.00433533	0.0004331	0.008123	0.007954	0.00639933	0.0120313
EFS_246_258	SRC	1.45345	0.539483	1.03154	0.0447983	1.08138	0.112869	0.707896	-0.49839	0.638595	-0.647027	0.902102	-0.148637	0.591554	0.593075	0.610211	0.550473	0.862006	0.645567	0.581715	0.643195
EFS_246_258_Y253F	SRC	0.246396	-2.02095	1.56071	0.6422	1.2366	0.306379	12.4441	3.6374	6.55851	2.71337	0.527036	-0.924027	9.99333e-05	5.08667e-05	0.000155967	8.22e-05	1.25333e-05	3.68667e-05	7.70333e-05	8.88333e-05
EGFR_1062_1074	EGFR, JAK2	0.246396	-2.02095	2.2119	1.14529	11.3142	3.50007	10.5771	3.40288	100.362	6.64907	9.48856	3.24619	5.99333e-05	5.08667e-05	0.000132567	0.00125787	1.25333e-05	2.64667e-05	5.63e-05	4.12333e-05
EGFR_1103_1115	EGFR	13.4732	3.75203	0.71864	-0.476659	0.441517	-1.17946	0.517581	-0.950145	0.198215	-2.33486	0.382964	-1.38472	0.00131777	0.0001358	0.000947	0.000362667	0.00182967	0.000182467	0.00622697	0.0007009
EGFR_1118_1130	SRC	1.37287	0.457195	0.804783	-0.313328	2.14725	1.10249	0.690692	-0.533885	2.47876	1.30962	3.5888	1.8435	5.99333e-05	5.08667e-05	4.82333e-05	0.0001731	6.98333e-05	2.98333e-05	5.96667e-05	4.61e-05
EGFR_1165_1177	EGFR	1.55082	0.633034	2.44934	1.29239	0.925069	-0.112367	5.29733	2.40526	1.59557	0.674071	0.301203	-1.73119	0.00393767	0.001174	0.00964467	0.002905	0.00182067	0.00373067	0.00421067	0.007593
EGFR_1190_1202	EGFR	16.711	4.06273	0.560591	-0.834981	0.480273	-1.05807	0.793655	-0.333416	0.0967021	-3.37031	0.121844	-3.03689	0.00120343	5.08667e-05	0.000674633	8.22e-05	0.000850033	0.00118613	0.000699567	0.00146003
EGFR_862_874	SRC	0.246396	-2.02095	0.804783	-0.313328	1.15296	0.205339	3.8484	1.94426	6.55851	2.71337	1.70422	0.769108	5.99333e-05	5.08667e-05	4.82333e-05	8.22e-05	1.25333e-05	2.64667e-05	5.63e-05	4.12333e-05
EGFR_908_920	SRC	1.12385	0.168454	2.54154	1.3457	1.52562	0.609398	2.96093	1.56605	1.4379	0.523964	0.485624	-1.04209	6.66e-05	5.08667e-05	0.000169267	8.22e-05	5.71667e-05	4.64e-05	7.62333e-05	7.96667e-05
ENOG_37_49	NA	1.48683	0.572241	1.0472	0.0665414	1.03795	0.0537423	0.893938	-0.161753	0.759241	-0.397371	0.849321	-0.235618	0.388851	0.306369	0.407206	0.345848	0.455519	0.401066	0.365395	0.397919
EPHA1_774_786	NA	1.18392	0.243571	0.816833	-0.291886	1.1027	0.14104	0.567882	-0.816337	0.712422	-0.489195	1.25453	0.327142	0.0294413	0.0357693	0.0240487	0.0301697	0.042348	0.034924	0.0234793	0.0291693
EPHA2_581_593	NA	0.239687	-2.06077	0.635414	-0.654232	0.53745	-0.895798	3.96558	1.98753	5.69384	2.5094	1.43582	0.52187	0.000114833	7.67667e-05	7.29667e-05	0.000104767	1.84e-05	5.43333e-05	0.000185067	0.000125533
EPHA2_765_777	NA	1.23131	0.300191	0.856625	-0.223265	0.944175	-0.0828731	0.588948	-0.763789	0.725079	-0.46379	1.23114	0.299999	0.0377587	0.044603	0.032345	0.0398213	0.05492	0.0525783	0.0360663	0.0459557
EPHA4_589_601	EPHA4	0.0377474	-4.72748	0.855554	-0.22507	0.068189	-3.87432	4.48743	2.16589	2.21364	1.14642	0.493299	-1.01947	0.000194767	0.000983733	0.000166633	8.22e-05	3.71333e-05	0.00175027	0.000183567	0.0022599
EPHA4_921_933	NA	1.07376	0.10267	0.994961	-0.00728849	1.11501	0.157057	3.73844	1.90244	6.16028	2.623	1.64782	0.72056	0.000284433	7.05e-05	0.000283	0.000466333	7.57e-05	0.000357633	0.0002003	0.000182
EPHA7_607_619	NA	1.84043	0.880043	2.25746	1.1747	0.919719	-0.120735	0.840264	-0.251085	0.247744	-2.01308	0.29484	-1.762	0.0109287	0.0159533	0.024671	0.007274	0.029361	0.0243807	0.0204013	0.0218753
EPHB1_771_783	NA	2.54642	1.34847	0.356479	-1.48811	0.62241	-0.684062	0.108359	-3.20611	0.117392	-3.09059	1.08337	0.115521	0.00469967	0.00607167	0.00167533	0.001815	0.015461	0.008859	0.00936197	0.0122273
EPHB1_921_933	EPHB1	0.235286	-2.08751	1.4799	0.565496	1.06523	0.0911685	4.47615	2.16226	0.621635	-0.685861	0.138877	-2.84812	0.00450167	0.00632563	0.006662	0.0009252	0.00148833	0.003675	0.00418967	0.0006551
EPHB4_583_595	NA	24.9672	4.64196	1.083	0.115039	0.854455	-0.226923	0.309921	-1.69003	1.69895	0.764644	5.48188	2.45467	0.000363433	5.08667e-05	0.0003936	0.00215767	0.00127	0.0004562	0.00397473	4.12333e-05
EPOR_361_373	JAK2	2.59548	1.376	1.51606	0.600325	0.940497	-0.0885045	0.856355	-0.223718	0.604843	-0.725368	0.706299	-0.50165	0.0174883	0.0119287	0.0265133	0.0187263	0.0309607	0.0300103	0.0160917	0.0349193
EPOR_419_431	JAK2	1.29105	0.368541	1.14623	0.196897	1.18989	0.250833	0.496394	-1.01044	0.156842	-2.67261	0.315964	-1.66217	0.00474367	0.00848433	0.00543733	0.001718	0.0109537	0.00615033	0.005946	0.00312267
ERBB2_1241_1253	EGFR, ERBB2	25.7884	4.68865	3.4865	1.80178	0.919617	-0.120895	0.686796	-0.542047	0.0822003	-3.60471	0.119687	-3.06267	0.000518667	0.0001021	0.00180833	0.000216433	0.002633	0.00161967	0.0008469	0.00259833
ERBB2_870_882	NA	4.77309	2.25492	4.00121	2.00044	2.21098	1.14468	0.323755	-1.62702	0.323517	-1.62809	0.999264	-0.00106271	0.000192333	0.000498	0.000769567	0.000769	0.002377	0.00102133	0.0002433	0.000506333
ERBB3_1283_1295	NA	0.0934626	-3.41947	5.16018	2.36742	0.797001	-0.327346	24.6755	4.62501	6.55851	2.71337	0.26579	-1.91164	5.99333e-05	0.0001341	0.000309267	8.22e-05	1.25333e-05	0.000123733	0.000341933	4.12333e-05
ERBB4_1181_1193	NA	0.246396	-2.02095	4.47052	2.16044	2.26714	1.18087	21.3777	4.41803	6.55851	2.71337	0.306793	-1.70466	5.99333e-05	5.08667e-05	0.000267933	8.22e-05	1.25333e-05	2.98333e-05	5.96667e-05	7.04667e-05
ERBB4_1277_1289	NA	0.465255	-1.10391	2.59049	1.37323	0.777783	-0.36256	2.54239	1.34619	1.05772	0.0809614	0.416034	-1.26523	0.001991	0.00436033	0.00515767	0.00214577	0.00202867	0.00478767	0.003106	0.00410467
FABPH_13_25	NA	1.05832	0.0817792	6.3515	2.6671	4.16694	2.05899	7.07121	2.82196	1.52693	0.610639	0.215937	-2.21132	5.99333e-05	5.08667e-05	0.000380667	8.22e-05	5.38333e-05	2.64667e-05	5.63e-05	4.12333e-05
FAK1_569_581	NA	0.480209	-1.05827	1.43804	0.524101	1.3129	0.392754	4.7735	2.25505	1.45598	0.541994	0.305014	-1.71305	0.025666	0.0161013	0.0369087	0.0112577	0.007732	0.0109667	0.00764467	0.023965
FAK2_572_584	PTKB2	1.4778	0.563453	1.31009	0.389667	1.10127	0.139167	1.8771	0.908505	1.1009	0.138684	0.58649	-0.769821	0.0283293	0.0133793	0.037114	0.021767	0.019772	0.0256693	0.0165183	0.0292327
FER_707_719	FER	1.32737	0.408573	1.03154	0.0447947	0.773346	-0.370814	0.52017	-0.942946	0.352114	-1.50588	0.676922	-0.562938	0.0132757	0.0198337	0.0136943	0.00927	0.0263267	0.026438	0.013991	0.0233083
FES_706_718	FES	1.36424	0.448101	0.916845	-0.12525	0.935248	-0.0965785	0.70731	-0.499585	0.672022	-0.573419	0.95011	-0.0738331	0.0389073	0.036968	0.035672	0.0338923	0.0504333	0.048704	0.038658	0.0409437
FGFR1_761_773	NA	8.19135	3.0341	1.91268	0.935596	0.533819	-0.905578	0.27512	-1.86187	0.19728	-2.34168	0.717069	-0.479816	5.99333e-05	5.08667e-05	0.000114633	8.22e-05	0.000416667	0.000528733	0.0005793	4.12333e-05
FGFR2_762_774	NA	2.07679	1.05435	0.230896	-2.11468	0.654078	-0.612465	0.149757	-2.73931	1.56172	0.64314	10.4284	3.38245	0.0024441	0.0018145	0.000564333	0.0058851	0.00376833	0.00541867	0.0017373	0.00846567
FGFR3_641_653	FGFR3	0.10459	-3.25719	2.31788	1.2128	1.34213	0.424519	18.4814	4.208	13.8112	3.78776	0.747302	-0.420237	9.99333e-05	0.000119833	0.000231633	0.0001731	1.25333e-05	0.000114	7.62333e-05	0.000120667
FGFR3_753_765	FGFR3	25.4443	4.66927	1.3414	0.423742	5.45347	2.44717	0.152699	-2.71124	0.741295	-0.43188	4.85461	2.27936	0.000147333	5.08667e-05	0.000197633	0.000959433	0.00129427	0.000227533	5.63e-05	0.000165667
FRK_380_392	NA	0.936108	-0.0952538	0.9811	-0.0275279	1.00324	0.00466129	0.898438	-0.154509	0.986191	-0.0200605	1.09767	0.134449	0.164974	0.192448	0.161856	0.177665	0.180152	0.174606	0.165953	0.177437
FYN_525_537	CSK	0.422018	-1.24462	2.05117	1.03645	1.59166	0.670536	5.72671	2.51771	3.82919	1.93704	0.668655	-0.580666	5.99333e-05	5.08667e-05	0.000122933	8.22e-05	2.14667e-05	2.64667e-05	5.63e-05	5.96e-05
GAB1_622_632	EGFR, INSR	31.7156	4.98712	0.0273251	-5.19363	9.23301	3.2068	0.0298979	-5.06381	0.107298	-3.22031	3.5888	1.8435	0.00176517	5.08667e-05	4.82333e-05	0.0001731	0.00161327	2.98333e-05	0.0001154	5.34667e-05
GAB2_638_648	NA	0.378113	-1.40311	0.804783	-0.313328	0.913344	-0.130769	2.5078	1.32642	4.27383	2.09553	1.70422	0.769108	5.99333e-05	5.08667e-05	4.82333e-05	8.22e-05	1.92333e-05	4.64e-05	7.62333e-05	4.12333e-05
GSK3B_210_222_C218S	SRC	0.43643	-1.19618	1.41443	0.500222	0.842775	-0.24678	2.94506	1.5583	1.20749	0.27201	0.410004	-1.28629	0.0194813	0.0214383	0.027555	0.0112977	0.00935633	0.0125627	0.014003	0.030637
HAVR2_257_267	NA	1.25754	0.330605	0.765643	-0.385256	0.947585	-0.0776734	0.619497	-0.690832	0.555628	-0.847809	0.896902	-0.156978	0.06349	0.062398	0.0486107	0.043599	0.078468	0.072084	0.0481517	0.059883
INSR_1348_1360	INSR	0.255133	-1.97068	2.5499	1.35044	1.66649	0.736809	0.273444	-1.87068	0.417586	-1.25985	1.52713	0.610826	6.48e-05	0.00236843	0.000165233	0.000252333	0.000604267	0.000196233	0.0002117	0.000205233
INSR_992_1004	INSR	3.78244	1.91932	0.804783	-0.313328	0.501944	-0.994403	0.250693	-1.99601	0.427235	-1.2269	1.70422	0.769108	5.99333e-05	5.08667e-05	4.82333e-05	8.22e-05	0.0001924	0.000261067	0.000311633	7.04667e-05
IRS1_890_902	INSR	23.6566	4.56417	0.261034	-1.93769	1.01346	0.0192951	0.57144	-0.807325	0.173767	-2.52477	0.304086	-1.71745	0.00263427	5.08667e-05	0.000687633	0.0002091	0.00120333	0.0008826	0.0001299	0.00105967
IRS2_626_638	INSR	1.82476	0.867705	1.45499	0.541011	0.838783	-0.25363	1.00197	0.00284589	0.537487	-0.895698	0.536428	-0.898544	0.0153453	0.0122117	0.0223273	0.011977	0.0222833	0.0228303	0.017943	0.0266907
JAK1_1027_1039	JAK3	4.66867	2.22301	4.10357	2.03688	1.25347	0.325932	1.3352	0.417055	0.112646	-3.15013	0.0843664	-3.56719	0.00379767	0.0025	0.015584	0.00131477	0.0116717	0.007724	0.00465467	0.0104143
JAK1_214_226	NA	0.447288	-1.16072	0.744342	-0.425963	1.81539	0.860281	0.899876	-0.152202	23.1859	4.53518	25.7657	4.68738	6.48e-05	0.000119833	4.82333e-05	0.00124277	5.36e-05	5.75667e-05	0.000150067	0.000533033
JAK2_1001_1013	ABL1, JAK2	0.0587041	-4.09039	1.91268	0.935596	1.00916	0.0131522	9.14628	3.19318	6.55851	2.71337	0.717069	-0.479816	5.99333e-05	0.0002135	0.000114633	8.22e-05	1.25333e-05	5.42e-05	0.000112033	4.12333e-05
JAK2_563_577	JAK2	2.2333	1.15918	1.13817	0.186718	1.63865	0.71251	0.327445	-1.61067	0.429214	-1.22023	1.3108	0.390445	0.0024501	0.00381333	0.00278863	0.00365533	0.00851633	0.003944	0.00196363	0.003222
JAK3_974_986	JAK3	4.80239	2.26375	1.17202	0.228997	1.20987	0.274849	1.00605	0.00870688	0.422233	-1.24389	0.419693	-1.2526	0.00817733	0.00198367	0.009584	0.00402233	0.00952633	0.00656533	0.00401333	0.00854133
K2C6B_53_65	NA	0.464482	-1.10631	1.13545	0.183258	1.20826	0.272933	2.4715	1.30539	2.25664	1.17418	0.913066	-0.131209	0.035387	0.035001	0.04018	0.036687	0.0162573	0.0193907	0.022416	0.0352663
K2C8_425_437	NA	5.97998	2.58014	26.3797	4.72135	1.27316	0.348409	2.17783	1.12289	0.0598253	-4.0631	0.0274702	-5.18599	0.000113433	0.000229767	0.00299233	8.22e-05	0.001374	0.000759067	7.70333e-05	0.002658
KIT_930_942_C942S	KIT	2.21384	1.14655	1.09044	0.124916	0.844643	-0.243586	0.715312	-0.483355	0.450794	-1.14946	0.630205	-0.666106	0.019688	0.013557	0.0214687	0.0135297	0.030013	0.0296597	0.016783	0.0305263
KSYK_518_530	SYK	2.45071	1.2932	2.37014	1.24497	4.40563	2.13935	0.640594	-0.642517	0.0726042	-3.7838	0.113339	-3.14129	0.000685333	0.00103467	0.00162433	0.0001841	0.00253567	0.000297467	0.0001969	0.000491667
LAT_194_206	NA	21.6579	4.43682	53.8712	5.75144	4.76873	2.2536	3.58272	1.84106	0.0746142	-3.74441	0.0208261	-5.58546	7.32667e-05	5.08667e-05	0.00394697	8.22e-05	0.00110167	0.0006328	0.0003679	7.52333e-05
LAT_249_261	NA	0.953759	-0.068304	1.43796	0.524027	1.19497	0.25698	1.7123	0.775935	0.552233	-0.856651	0.32251	-1.63259	0.00830967	0.00731667	0.011949	0.00385367	0.00697833	0.006856	0.004713	0.007495
LCK_387_399	NA	1.99913	0.999374	0.541055	-0.886152	0.957121	-0.063227	0.569166	-0.813078	0.0446887	-4.48395	0.0785161	-3.67087	0.00969833	0.00461167	0.00524733	0.000412	0.00921933	0.00802967	0.00240757	0.005108
LYN_391_403	NA	4.0156	2.00561	1.05543	0.0778247	0.839154	-0.252993	0.155918	-2.68114	0.179366	-2.47902	1.15039	0.202121	0.00139467	0.002351	0.00147197	0.00169333	0.00944067	0.00686033	0.00298023	0.00518167
LYN_501_512	CSK	0.306375	-1.70663	0.804783	-0.313328	1.225	0.292782	2.24689	1.16793	3.82919	1.93704	1.70422	0.769108	5.99333e-05	7.00667e-05	4.82333e-05	8.22e-05	2.14667e-05	2.64667e-05	5.63e-05	4.12333e-05
MAPK3_198_210_C203S	NA	5.44264	2.44431	1.54792	0.630334	1.23418	0.303557	0.672518	-0.572355	3.3801	1.75707	5.02604	2.32942	0.000674	0.000285033	0.0010433	0.00524367	0.00155133	0.00302767	0.00106267	0.00226067
MBP_198_210	NA	2.40177	1.2641	0.92523	-0.112116	1.10848	0.148586	1.65497	0.726804	1.84927	0.886954	1.1174	0.16015	0.007289	0.00169667	0.006744	0.00753577	0.004075	0.0026314	0.00444607	0.009481
MBP_259_271	NA	2.30797	1.20663	0.543917	-0.878541	0.328451	-1.60625	0.545954	-0.873148	0.250832	-1.9952	0.459438	-1.12206	0.003055	0.00131873	0.00166167	0.000763433	0.0030436	0.00576	0.00374097	0.007149
MBP_263_275	NA	0.347194	-1.52619	2.04987	1.03553	1.80307	0.850454	15.9358	3.9942	8.43814	3.07692	0.529508	-0.917277	0.004191	0.00155273	0.008591	0.004549	0.0005391	0.00344733	0.00347	0.000669233
MET_1227_1239	NA	1.19659	0.258932	1.00477	0.00686093	1.23405	0.303399	1.87048	0.903406	1.99018	0.992897	1.06399	0.089491	0.0307673	0.013812	0.030914	0.0328923	0.0165273	0.0190337	0.0162787	0.0297853
MET_1228_1240	NA	77.51	6.27631	5.52649	2.46636	0.925754	-0.111299	1.30176	0.380462	0.440881	-1.18154	0.338681	-1.562	0.00152267	8.34e-05	0.008415	0.00285	0.00646433	0.00830833	0.0035199	0.007323
MET_1360_1370_C1361S	NA	0.226451	-2.14273	0.541339	-0.885395	0.744151	-0.426334	3.03992	1.60403	5.18067	2.37314	1.70422	0.769108	8.91e-05	7.00667e-05	4.82333e-05	8.22e-05	1.58667e-05	6.63333e-05	5.63e-05	7.39667e-05
MK01_180_192	MAPK1, MAP2K1, RET	19.5514	4.2892	4.65957	2.2202	1.47817	0.56381	0.696088	-0.522659	0.0276308	-5.17758	0.0396944	-4.65492	0.000566433	0.000193933	0.00263933	0.000104767	0.00379167	0.00364247	0.000251967	0.0005271
MK01_198_210	NA	0.116373	-3.10318	0.804783	-0.313328	0.60421	-0.726879	3.8484	1.94426	8.35904	3.06334	2.17208	1.11908	5.99333e-05	0.0001077	4.82333e-05	0.000104767	1.25333e-05	6.63333e-05	5.63e-05	0.000151333
MK01_200_209	NA	2.10163	1.07151	4.70663	2.23469	3.00128	1.58558	4.43881	2.15017	0.325	-1.62149	0.0732179	-3.77166	0.0008425	0.000425067	0.00396533	0.000290333	0.000893333	0.000513	0.000206333	0.000996267
MK03_199_208	MAPK3, MAP2K2	3.19895	1.6776	1.44876	0.534815	1.192	0.253386	2.11122	1.07808	0.0382239	-4.70938	0.0181051	-5.78746	0.0118097	0.00253333	0.0171093	0.000309767	0.008104	0.003516	0.0029903	0.0149057
MK07_212_224	NA	3.8573	1.94759	0.599172	-0.738958	1.6408	0.714399	0.139403	-2.84267	0.237572	-2.07356	1.70422	0.769108	8.05e-05	8.97e-05	4.82333e-05	8.22e-05	0.000346	8.92667e-05	0.000130633	7.04667e-05
MK08_181_191	RET, MAPK11	0.718888	-0.476162	1.22513	0.29293	0.983533	-0.0239551	2.6336	1.39704	1.6752	0.744334	0.636088	-0.652701	0.037083	0.0239963	0.0454313	0.0288983	0.0172507	0.0184477	0.0308463	0.0438197
MK10_216_228	MAPK11	0.701206	-0.512089	1.08989	0.124183	1.45155	0.537599	3.18603	1.67176	2.38068	1.25137	0.747224	-0.420387	0.0453143	0.0221067	0.0493877	0.0369037	0.0155013	0.0155133	0.021732	0.0328813
MK12_178_190	MAPK11	10.426	3.38211	2.05117	1.03645	10.1592	3.34472	0.231804	-2.10902	10.7115	3.42109	46.2093	5.53011	5.99333e-05	5.08667e-05	0.000122933	0.00568067	0.000530333	4.72667e-05	5.63e-05	0.0005199
MK12_180_189_M182B	NA	24.3205	4.6041	1.7159	0.778968	0.745239	-0.424226	0.116354	-3.1034	0.223585	-2.1611	1.92159	0.9423	0.0001266	7.67667e-05	0.000217233	0.000417433	0.001867	0.0009843	0.0009239	0.00144867
MK14_173_185	MAP2K6, RET	0.21937	-2.18856	1.8946	0.921891	2.49372	1.3183	15.1064	3.91709	11.3644	3.50644	0.752289	-0.410642	9.99333e-05	5.71333e-05	0.000189333	0.000142433	1.25333e-05	3.56667e-05	5.63e-05	4.61e-05
MK14_177_187	MAP2K6, RET	0.15147	-2.7229	70.2727	6.13489	11.0032	3.45985	48.2679	5.59299	1.31436	0.394366	0.0272306	-5.19863	7.44333e-05	0.000715433	0.00523063	0.000142433	0.000108367	2.64667e-05	0.000112033	0.000359667
MPZL1_236_246	SRC	2.31586	1.21155	1.01299	0.0186163	0.991373	-0.0125001	0.714926	-0.484134	0.338467	-1.56291	0.47343	-1.07878	0.0187873	0.0114947	0.0190313	0.00901	0.02662	0.0243083	0.0119843	0.0188443
MUSK_548_560	NA	0.837079	-0.256564	8.99778	3.16957	3.53666	1.82239	1.89395	0.921401	0.369605	-1.43594	0.19515	-2.35734	0.000390167	0.00221437	0.00351063	0.0006851	0.0018536	0.000513767	0.0002117	0.000985
NCF1_313_325	MAPK	0.573764	-0.80147	1.12063	0.164309	1.02141	0.0305581	4.44495	2.15217	2.31408	1.21044	0.520608	-0.94173	0.107696	0.047322	0.120688	0.062831	0.0271517	0.0441883	0.08946	0.0726067
NPT2A_501_513	NA	0.6837	-0.548564	0.861189	-0.215598	0.817805	-0.290172	3.08511	1.62532	1.00661	0.00950207	0.326279	-1.61582	0.0558387	0.022798	0.0480877	0.01569	0.015587	0.024681	0.0393863	0.0329787
NTRK1_489_501	NA	0.21937	-2.18856	1.07274	0.101299	8.71569	3.12361	13.6888	3.77493	131.577	7.03976	9.61201	3.26484	0.000159933	5.71333e-05	0.000171567	0.0016491	1.25333e-05	7.09e-05	7.62333e-05	6.32e-05
NTRK2_509_521	NA	0.178877	-2.48296	0.0589902	-4.08338	1.09432	0.13003	13.9574	3.80296	11.3644	3.50644	0.814215	-0.296518	0.00296547	7.00667e-05	0.000174933	0.000142433	1.25333e-05	7.85333e-05	0.0001817	4.12333e-05
NTRK2_696_708	NA	1.32479	0.405766	0.313114	-1.67524	0.438249	-1.19018	0.139553	-2.84112	0.381258	-1.39116	2.73199	1.44995	0.00113367	0.00192	0.000354967	0.000969767	0.0025436	0.0021634	0.00127963	0.00538377
ODBA_340_352_D340K	NA	0.00567948	-7.46003	1.01702	0.0243438	3.64624	1.86641	3.68116	1.88016	19.8913	4.31407	5.40354	2.43391	6.66e-05	0.00323973	6.77333e-05	0.000366	1.84e-05	2.64667e-05	5.63e-05	4.12333e-05
ODPAT_291_303	NA	0.098373	-3.34559	1.49899	0.583993	20.7709	4.37649	49.3498	5.62497	2.56454	1.3587	0.0519666	-4.26627	0.00386833	0.00119443	0.0057986	0.000301333	0.0001175	7.15333e-05	0.0001817	4.61e-05
P85A_600_612	INSR	1.44885	0.534912	1.00568	0.00816583	1.09238	0.127478	0.639118	-0.645846	0.79673	-0.327838	1.24661	0.318008	0.0627183	0.0681157	0.0630743	0.078629	0.0986897	0.0824947	0.0615013	0.076067
PAXI_111_123	PTK2	1.13103	0.177632	1.04109	0.0580994	1.03833	0.0542675	0.788624	-0.342591	0.735524	-0.443156	0.932668	-0.100565	0.121918	0.142303	0.126928	0.118381	0.160948	0.137746	0.117088	0.136426
PAXI_24_36	PTK2	3.25526	1.70277	0.884234	-0.1775	0.909708	-0.136525	0.350857	-1.51104	0.142008	-2.81596	0.404745	-1.30492	0.0115203	0.008919	0.0101867	0.004123	0.0290337	0.0221747	0.0110013	0.0144693
PDCD1_221_229_FS219_220KK	NA	0.949541	-0.0746974	1.12603	0.171244	0.21413	-2.22344	1.5107	0.595214	3.17667	1.66752	2.10279	1.0723	6.48e-05	5.08667e-05	7.29667e-05	0.000153433	4.83e-05	0.0010974	0.000139367	4.61e-05
PDPK1_2_14	SRC	2.83708	1.5044	1.34809	0.430921	0.811033	-0.302168	1.76938	0.82324	0.344255	-1.53845	0.194563	-2.36169	0.0328887	0.00883233	0.044337	0.00862633	0.025058	0.0359723	0.0227967	0.037431
PDPK1_369_381	SRC	2.83559	1.50365	0.948273	-0.0766251	1.14919	0.200619	0.546862	-0.87075	0.558651	-0.839982	1.02156	0.0307685	0.0208403	0.0127443	0.0197623	0.0201883	0.0361377	0.0205113	0.017885	0.027814
PECA1_706_718	NA	1.54388	0.626563	0.96544	-0.0507409	0.996529	-0.00501609	0.957286	-0.0629786	0.842088	-0.247957	0.879662	-0.184978	0.0707473	0.0462147	0.0683023	0.060083	0.07135	0.06719	0.057212	0.076029
PECA1_708_718	NA	1.12614	0.171386	0.955576	-0.0655577	0.976877	-0.0337507	0.954054	-0.0678573	0.984592	-0.0224024	1.03201	0.0454549	0.181583	0.161501	0.173516	0.17907	0.181873	0.177079	0.180205	0.189826
PERI_458_470	NA	6.98145	2.80353	1.91268	0.935596	3.28334	1.71517	0.234344	-2.0933	0.168041	-2.57312	0.717069	-0.479816	5.99333e-05	7.00667e-05	0.000114633	8.22e-05	0.000489167	0.0001114	5.63e-05	4.12333e-05
PGFRB_1002_1014	PDGFRB	23.8086	4.57341	4.10197	2.03632	0.738875	-0.436598	0.0825591	-3.59843	0.0265456	-5.23538	0.321535	-1.63695	7.94333e-05	0.000165767	0.000325833	0.000104767	0.00394667	0.00131767	0.000816567	0.00379
PGFRB_1014_1028	PDGFRB	8.14547	3.026	1.35976	0.443356	0.98651	-0.0195941	1.01451	0.0207843	0.0694353	-3.84819	0.0684422	-3.86897	0.00757533	0.0012465	0.0103007	0.000705	0.0101533	0.008155	0.002611	0.0106823
PGFRB_572_584	PDGFRB	2.9754	1.57309	1.36261	0.446371	0.846127	-0.241054	1.45264	0.538675	0.482971	-1.04999	0.332479	-1.58867	0.0791	0.024937	0.107782	0.0358353	0.0741977	0.081896	0.0679183	0.107612
PGFRB_709_721	PDGFRB	6.2296	2.63914	5.33285	2.41491	0.882718	-0.179975	2.24792	1.16859	0.0179813	-5.79736	0.00799908	-6.96595	0.00298733	0.00113763	0.015931	0.000127433	0.007087	0.00778767	0.00517163	0.0132613
PGFRB_768_780	PDGFRB	53.152	5.73205	1.17623	0.234165	2.06737	1.0478	3.37554	1.75512	0.0304032	-5.03964	0.0090069	-6.79475	0.007759	5.08667e-05	0.00912633	8.22e-05	0.00270367	0.002068	0.00260933	0.00108467
PGFRB_771_783	PDGFRB	53.2241	5.73401	0.804783	-0.313328	5.2574	2.39435	0.0178158	-5.8107	0.030362	-5.04159	1.70422	0.769108	5.99333e-05	5.08667e-05	4.82333e-05	8.22e-05	0.00270733	2.64667e-05	5.63e-05	0.000457
PLCG1_1246_1258	HCK	0.213008	-2.23102	1.71261	0.776194	0.107584	-3.21647	1.74126	0.800132	0.736779	-0.440696	0.42313	-1.24083	0.000113433	0.000523767	0.000194267	8.22e-05	0.000111567	0.00199733	5.63e-05	0.00155317
PLCG1_764_776	EGFR, HCK, LYN, SRC, SYK	1.15856	0.212327	1.02116	0.030206	0.943582	-0.0837796	0.982261	-0.0258216	0.823156	-0.280763	0.838021	-0.254941	0.168841	0.151505	0.172414	0.144486	0.175527	0.177917	0.156529	0.187424
PLCG1_777_789	EGFR, HCK, LYN, SRC, SYK	1.1393	0.18815	0.349264	-1.51761	0.112169	-3.15625	0.410496	-1.28456	0.891631	-0.165481	2.17208	1.11908	0.0001381	0.000103133	4.82333e-05	0.000104767	0.0001175	2.64667e-05	5.63e-05	0.00232877
PLCG2_1191_1203_C1200S	EGFR, HCK, LYN, SRC, SYK	0.976505	-0.0343	1.1049	0.143917	0.967491	-0.0476796	1.24167	0.312276	1.04341	0.0613091	0.840333	-0.250967	0.16575	0.151042	0.183137	0.153896	0.147493	0.157832	0.151718	0.191258
PLCG2_1211_1223	BTK	0.246396	-2.02095	0.804783	-0.313328	1.15296	0.205339	3.8484	1.94426	6.55851	2.71337	1.70422	0.769108	5.99333e-05	5.08667e-05	4.82333e-05	8.22e-05	1.25333e-05	2.64667e-05	5.63e-05	4.12333e-05
PP2AB_297_309	NA	5.10352	2.35149	1.0513	0.072168	1.52588	0.609641	2.8382	1.50498	0.351911	-1.50672	0.123991	-3.01169	0.0110913	0.000805	0.0116603	0.00144577	0.00410833	0.00341693	0.006597	0.00126767
PRGR_545_557	NA	0.246396	-2.02095	0.804783	-0.313328	8.01428	3.00257	3.8484	1.94426	86.1862	6.42938	22.3953	4.48512	5.99333e-05	5.08667e-05	4.82333e-05	0.0010802	1.25333e-05	2.64667e-05	5.63e-05	5.96e-05
PRGR_786_798	NA	9.8859	3.30537	0.0462079	-4.43572	2.99891	1.58444	0.0302542	-5.04672	0.0657146	-3.92764	2.17208	1.11908	0.00104383	0.000161267	4.82333e-05	0.000104767	0.00159427	0.000200733	0.000230567	0.000151333
PRRX2_202_214	NA	0.734439	-0.445285	1.91375	0.9364	1.17057	0.227213	2.53498	1.34197	0.621908	-0.685227	0.245331	-2.0272	0.016208	0.0166603	0.031018	0.00760967	0.012236	0.012845	0.0108377	0.0197693
PTN11_539_551	PDGFRB	0.411715	-1.28028	1.52475	0.608573	1.18971	0.250605	5.11668	2.35521	1.84256	0.881711	0.360108	-1.4735	0.021158	0.015314	0.0322607	0.0116173	0.006305	0.015754	0.0111993	0.0152277
PTN11_541_551	NA	0.552153	-0.856861	3.54047	1.82394	3.41785	1.77309	2.77057	1.47018	3.49734	1.80626	1.26232	0.336076	0.002549	0.00589933	0.00902467	0.011392	0.00325733	0.003092	0.00191333	0.00192123
PTN11_57_67	NA	1.02059	0.0294043	1.14197	0.191521	0.956215	-0.0645924	1.4742	0.55993	1.05597	0.0785676	0.716301	-0.481362	0.127588	0.0968403	0.145701	0.104366	0.0988343	0.114712	0.104165	0.146
PTN11_580_590	NA	2.47993	1.3103	1.03052	0.0433687	1.12428	0.169003	0.42209	-1.24438	0.273173	-1.87211	0.647191	-0.627736	0.00404033	0.00397767	0.00416363	0.00269467	0.00986433	0.00489407	0.00270133	0.00727867
PTN6_531_541	NA	1.55648	0.638286	0.935738	-0.0958241	0.968312	-0.0464562	0.789105	-0.341712	0.601997	-0.732171	0.762887	-0.390459	0.134096	0.102163	0.125479	0.095726	0.159014	0.138925	0.11959	0.134147
PTN6_558_570	NA	1.29741	0.375637	1.33952	0.421717	0.838185	-0.254659	1.07408	0.103108	0.671679	-0.574157	0.62535	-0.677264	0.0351073	0.0337467	0.047027	0.0294083	0.0437833	0.0504617	0.036802	0.0561637
RAF1_332_344	JAK2, SRC	0.458392	-1.12535	1.20416	0.268026	1.09733	0.133994	3.36902	1.75233	1.68019	0.748627	0.498718	-1.0037	0.0681447	0.0531343	0.082057	0.0409233	0.0243563	0.0360063	0.0464277	0.0518347
RASA1_453_465	EGFR, LCK	0.959982	-0.0589213	1.04563	0.0643697	0.945449	-0.0809278	1.40954	0.495226	0.773047	-0.371371	0.548439	-0.866597	0.0496917	0.038399	0.051959	0.0284963	0.0368623	0.03471	0.0383397	0.051037
RB_804_816	NA	2.50045	1.32219	1.07131	0.0993787	1.2033	0.266998	0.77935	-0.359657	0.634903	-0.655393	0.814657	-0.295735	0.00641267	0.00352537	0.00686997	0.00559667	0.008815	0.00749667	0.00872733	0.00146203
RBL2_99_111	NA	0.14162	-2.81991	3.60289	1.84916	1.9266	0.946054	17.2287	4.10674	13.8112	3.78776	0.801636	-0.31898	5.99333e-05	8.85e-05	0.000215933	0.0001731	1.25333e-05	8.16667e-05	5.63e-05	7.04667e-05
RET_1022_1034	RET	1.70823	0.772503	1.63947	0.713232	1.04799	0.067626	0.788311	-0.343163	0.661809	-0.595513	0.839528	-0.25235	0.0273303	0.033274	0.0448073	0.037617	0.0568397	0.0509763	0.0367117	0.0451987
RET_680_692	RET	1.77812	0.830349	0.804783	-0.313328	0.922793	-0.115921	0.353358	-1.5008	0.602198	-0.731691	1.70422	0.769108	5.99333e-05	7.67667e-05	4.82333e-05	8.22e-05	0.0001365	6.63333e-05	0.0001817	4.12333e-05
RON_1346_1358	RON	7.87229	2.97678	13.2787	3.73104	2.02245	1.0161	0.549769	-0.863103	0.0825976	-3.59776	0.150241	-2.73465	8.66e-05	0.0002657	0.00114993	0.000172767	0.00209167	0.00135813	9.04333e-05	0.000239667
SHC1_309_321	NA	0.974717	-0.0369452	1.46751	0.55337	0.778095	-0.361981	4.39425	2.13562	1.14263	0.19236	0.260029	-1.94326	0.0145067	0.00497033	0.0212887	0.00553567	0.00484467	0.00660967	0.0161647	0.0179263
SRC_524_536	CSK, FGFR3	0.246396	-2.02095	0.804783	-0.313328	0.758981	-0.397865	3.8484	1.94426	6.55851	2.71337	1.70422	0.769108	5.99333e-05	5.08667e-05	4.82333e-05	8.22e-05	1.25333e-05	7.09e-05	7.62333e-05	4.12333e-05
STA5A_687_699	BTK, JAK2	0.36173	-1.46701	0.804783	-0.313328	0.509936	-0.971612	2.62138	1.39032	4.46739	2.15943	1.70422	0.769108	5.99333e-05	5.08667e-05	4.82333e-05	8.22e-05	1.84e-05	3.56667e-05	0.000191733	6.44667e-05
STAT1_694_706	EGFR, FGFR3, JAK1, JAK2, KIT, LCK, TYK2	0.36173	-1.46701	1.40252	0.48802	0.982698	-0.0251801	5.44746	2.44558	5.69384	2.5094	1.04523	0.0638174	7.14667e-05	5.08667e-05	0.000100233	0.000104767	1.84e-05	2.64667e-05	0.000112033	8.88333e-05
STAT2_684_696	JAK1	182.122	7.50876	1.19349	0.255187	1.03061	0.0435055	3.07035	1.6184	0.0631564	-3.98493	0.0205698	-5.60333	0.035764	7.63333e-05	0.042684	0.000878	0.013902	0.0136023	0.0191437	0.023011
STAT3_698_710	EPHA3, FGFR3, HCK, JAK1, JAK2, SRC	9.36108	3.22668	0.804783	-0.313328	2.61836	1.38867	0.0735376	-3.76537	0.15973	-2.6463	2.17208	1.11908	5.99333e-05	7.00667e-05	4.82333e-05	0.000104767	0.0006559	3.56667e-05	0.0001467	0.000126567
STAT4_686_698	NA	0.224512	-2.15513	0.730153	-0.453728	2.24885	1.16919	1.52225	0.606208	3.61127	1.8525	2.37232	1.2463	9.99333e-05	0.0002135	7.29667e-05	0.0001731	4.79333e-05	2.98333e-05	5.96667e-05	4.12333e-05
STAT4_714_726	NA	1.0806	0.111836	0.804783	-0.313328	1.49516	0.580301	0.877502	-0.188526	1.49545	0.580581	1.70422	0.769108	5.99333e-05	5.08667e-05	4.82333e-05	8.22e-05	5.49667e-05	2.64667e-05	5.63e-05	4.12333e-05
STAT6_634_646	NA	0.178877	-2.48296	1.93049	0.948966	62.8939	5.97485	838.109	9.71099	9.28989	3.21566	0.0110843	-6.49533	0.00544127	7.00667e-05	0.0105043	0.000116433	1.25333e-05	7.15333e-05	5.63e-05	4.12333e-05
TEC_512_524	NA	1.35837	0.441878	1.86747	0.901089	0.601058	-0.734424	1.1421	0.191693	0.129176	-2.95259	0.113103	-3.14429	0.00359077	0.00432233	0.00670567	0.000758433	0.00587133	0.00614267	0.00414927	0.0118947
TIE2_986_998	NA	0.610408	-0.712154	0.0173495	-5.84896	1.4996	0.584574	0.422482	-1.24304	1.83153	0.873052	4.33518	2.11609	0.0027801	0.000187033	4.82333e-05	0.0002091	0.000114167	2.98333e-05	8.04e-05	0.0001375
TNNT1_2_14	NA	1.83489	0.875693	0.804783	-0.313328	1.68776	0.755109	0.460095	-1.12	0.999364	-0.000917745	2.17208	1.11908	5.99333e-05	5.71333e-05	4.82333e-05	0.000104767	0.000104833	3.68667e-05	5.63e-05	5.96e-05
TYK2_1048_1060	JAK1	12.2245	3.6117	0.487424	-1.03675	0.782426	-0.353974	0.883176	-0.179227	0.183395	-2.44697	0.207654	-2.26775	0.00910433	0.000411033	0.00443767	0.0009215	0.00502467	0.005333	0.003206	0.00473233
TYRO3_679_691	NA	0.389535	-1.36018	1.34845	0.431305	1.28057	0.356787	3.61715	1.85485	3.81913	1.93324	1.05584	0.0783902	0.063075	0.0603643	0.0850537	0.089803	0.023514	0.0361323	0.0629613	0.0558143
VGFR1_1040_1052	NA	3.8329	1.93844	7.03831	2.81523	1.1829	0.242323	5.62318	2.49139	0.421611	-1.24602	0.0749772	-3.7374	0.000155767	5.08667e-05	0.00109633	8.22e-05	0.000194967	0.000102867	0.00101703	4.12333e-05
VGFR1_1046_1058_Y1048F	NA	0.672217	-0.573002	0.599172	-0.738958	3.18458	1.6711	0.702768	-0.508879	11.4779	3.52079	16.3324	4.02967	8.05e-05	0.0001021	4.82333e-05	0.000787767	6.86333e-05	2.64667e-05	0.000216367	4.12333e-05
VGFR1_1049_1061	NA	5.45201	2.44679	5.48943	2.45666	3.95457	1.98352	0.147892	-2.75739	0.25687	-1.96089	1.73688	0.796498	5.99333e-05	0.000408033	0.000329	0.000571433	0.0022246	0.000498	0.0001099	0.000182333
VGFR1_1162_1174	FLT1	0.121526	-3.04067	0.804783	-0.313328	1.15296	0.205339	3.8484	1.94426	6.55851	2.71337	1.70422	0.769108	5.99333e-05	0.000103133	4.82333e-05	8.22e-05	1.25333e-05	2.64667e-05	5.63e-05	4.12333e-05
VGFR1_1206_1218	PTPN11	9.54128	3.25418	2.11475	1.08049	0.36666	-1.44748	1.01641	0.0234893	0.169368	-2.56177	0.166633	-2.58525	0.000233267	5.08667e-05	0.0004933	8.22e-05	0.000485333	4.64e-05	8.36e-05	0.00276323
VGFR1_1235_1247	FLT1	0.0934626	-3.41947	0.804783	-0.313328	0.403308	-1.31005	3.8484	1.94426	9.28989	3.21566	2.41396	1.2714	5.99333e-05	0.0001341	4.82333e-05	0.000116433	1.25333e-05	0.000119933	0.0002003	0.000119133
VGFR1_1320_1332_C1320K/C1321K	FLT1	0.433814	-1.20485	1.12495	0.169865	2.46262	1.30019	4.5423	2.18342	10.926	3.44969	2.40539	1.26627	8.91e-05	5.08667e-05	0.000100233	0.0002411	2.20667e-05	3.56667e-05	5.63e-05	5.56e-05
VGFR2_1046_1058	KDR	0.972477	-0.0402639	1.40555	0.491132	0.880271	-0.183981	1.98046	0.985834	1.66173	0.732682	0.839061	-0.253153	6.97e-05	5.08667e-05	9.79667e-05	8.22e-05	4.94667e-05	3.56667e-05	0.000112033	0.000113167
VGFR2_1168_1180	NA	7.041	2.81578	6.66163	2.73588	0.514618	-0.958425	1.33673	0.418705	0.20032	-2.31962	0.149859	-2.73833	0.000196433	0.000139033	0.00130857	0.0001961	0.000978933	0.00114613	0.000773967	0.002906
VGFR2_1207_1219_C1208S	NA	0.531455	-0.911981	0.457783	-1.12726	1.32752	0.408734	2.82121	1.49631	3.87546	1.95437	1.37369	0.458055	0.0001666	5.08667e-05	7.62667e-05	0.000104767	2.70333e-05	2.64667e-05	5.63e-05	7.39667e-05
VGFR2_944_956	KDR	6.28028	2.65083	1.41756	0.503405	0.969651	-0.044463	4.1794	2.0633	1.49804	0.583074	0.358434	-1.48022	0.0323047	0.00174467	0.0457937	0.016414	0.010957	0.0169003	0.021254	0.0373003
VGFR2_989_1001	KDR	1.3077	0.38703	0.864773	-0.209607	0.90473	-0.144441	0.712267	-0.489509	0.647787	-0.626409	0.909471	-0.1369	0.0406157	0.037709	0.0351233	0.0319437	0.049312	0.0472677	0.0384807	0.0428857
VGFR3_1061_1073	NA	6.36879	2.67102	0.022969	-5.44417	0.785115	-0.349024	0.107424	-3.21861	0.233333	-2.09954	2.17208	1.11908	0.00209993	7.05e-05	4.82333e-05	0.000104767	0.000449	2.64667e-05	5.63e-05	0.000684
VINC_815_827	ABL1, SRC	1.88322	0.913202	0.704027	-0.506297	4.02193	2.00789	1.36106	0.444729	4.03372	2.01211	2.96367	1.56738	0.00381803	0.0010487	0.002688	0.00796633	0.00197493	0.000991733	0.0001467	0.00200167
VISTA_260_270	NA	0.493742	-1.01817	0.908636	-0.138225	0.936829	-0.0941428	3.12536	1.64402	2.4315	1.28185	0.777993	-0.362171	0.104075	0.0612823	0.094566	0.0735717	0.0302577	0.046273	0.0973687	0.0681317
YES_420_432	YES	27.135	4.76208	0.314694	-1.66798	2.19419	1.13369	0.110269	-3.1809	0.028727	-5.12145	0.260518	-1.94055	0.00201667	0.0002121	0.000634633	0.000165333	0.00575533	0.00202167	0.000592233	0.000373667
ZAP70_313_325	NA	1.30936	0.388862	1.29963	0.378099	1.03557	0.0504276	1.27044	0.345326	0.891504	-0.165687	0.701729	-0.511014	0.170972	0.133577	0.2222	0.155924	0.1749	0.177841	0.160867	0.195319
ZAP70_485_497	LYN	3.01336	1.59137	2.21927	1.15009	1.19415	0.255978	1.86536	0.89945	0.132866	-2.91196	0.071228	-3.81141	0.006409	0.0025304	0.0142233	0.0010131	0.007625	0.00830133	0.00418493	0.00665833
ZBT16_621_633	NA	0.432942	-1.20775	1.76852	0.822542	1.20954	0.274464	4.46649	2.15914	3.40689	1.76846	0.762767	-0.390685	0.0173463	0.0158643	0.0306773	0.0233997	0.00686833	0.012659	0.0144623	0.0232657

## Sheet: T5 Correlation
Peptide	Drug	rho-Spearman	rho2-Spearman	p-Spearman (FDR)	r-Pearson	r2-Pearson	p-Pearson (FDR)
41_654_666	Afatinib	-0.4	0.16	0.6	-0.447664	0.200403	2.58e-12
ACHD_383_395	Afatinib	-0.4	0	0.6	-0.150168	0.0225505	0.0177211
AKT1_170_182	Afatinib	-0.2	1	0.8	-0.142764	0.0203815	0.0309442
AKT1_309_321_C310S	Afatinib	-0.4	0.04	0.6	-0.782279	0.61196	0.0467782
AKT1_320_332	Afatinib	-0.4	0.64	0.6	-0.586226	0.343661	0.0644552
AMPE_5_17	Afatinib	0.2	0.36	0.8	-0.179751	0.0323104	0.0824085
ANXA1_14_26	Afatinib	0	0.16	1	-0.216169	0.046729	0.097388
ANXA2_17_29	Afatinib	0.4	0.64	0.6	0.386213	0.149161	0.113593
ARAF_297_307	Afatinib	0	0.64	1	0.0101103	0.000102218	0.124674
B3AT_39_51	Afatinib	-0.2	0.36	0.8	0.188938	0.0356974	0.140793
BTLA_252_262	Afatinib	0	0.64	1	-0.512549	0.262707	0.154784
C1R_199_211	Afatinib	-0.8	0.64	0.2	-0.843313	0.711177	0.166037
CALM_93_105	Afatinib	-0.8	0.16	0.2	-0.566301	0.320697	0.177627
CALM_95_107	Afatinib	-0.4	0.16	0.6	-0.618926	0.383069	0.187804
CBL_693_705	Afatinib	-0.4	0.04	0.6	0.0231049	0.000533835	0.202732
CD28_185_197	Afatinib	-0.8	0.04	0.2	-0.657493	0.432297	0.215423
CD28_203_215	Afatinib	-0.4	0.04	0.6	-0.515127	0.265356	0.229113
CD3E_182_194	Afatinib	0.8	0.16	0.2	0.203471	0.0414004	0.247425
CD3E_193_205	Afatinib	0.4	0.36	0.6	0.388814	0.151177	0.258621
CD3Z_105_117	Afatinib	0.6	0.16	0.4	0.319949	0.102368	0.273056
CD3Z_116_128	Afatinib	-0.2	0.16	0.8	0.198504	0.0394037	0.284489
CD3Z_117_129	Afatinib	0.4	0.64	0.6	0.214279	0.0459156	0.30245
CD3Z_135_147	Afatinib	0.6	0.16	0.4	0.312406	0.0975974	0.315212
CD3Z_146_158	Afatinib	-0.2	0.16	0.8	0.122072	0.0149016	0.331822
CD3Z_147_159	Afatinib	0	0.16	1	0.320318	0.102603	0.347338
CD3Z_77_89	Afatinib	-0.4	0.16	0.6	-0.653138	0.426589	0.360255
CD70_9_21_C17S	Afatinib	-0.2	0.36	0.8	-0.29352	0.0861542	0.370603
CDK1_9_21	Afatinib	-0.4	0.9	0.6	-0.410081	0.168166	0.382432
CDK2_8_20	Afatinib	-0.4	0.4	0.6	-0.723515	0.523475	0.394806
CDK4_11_23	Afatinib	0.4	0.1	0.6	0.21218	0.0450203	0.406807
CDK7_157_169	Afatinib	0.2	0.1	0.8	0.123895	0.0153499	0.422552
CRK_214_226	Afatinib	-0.8	0.544444	0.2	-0.789889	0.623925	0.435008
CTNB1_79_91	Afatinib	-0.4	0.16	0.6	-0.865005	0.748234	0.449562
DCX_67_79	Afatinib	0.4	0.16	0.6	-0.114908	0.0132037	0.46071
DDR1_506_518	Afatinib	0	0.64	1	-0.420371	0.176712	0.472484
DYR1A_212_224	Afatinib	-0.2	0.04	0.8	0.156957	0.0246356	0.48337
DYR1A_312_324	Afatinib	0.8	0.64	0.2	0.49052	0.24061	0.498784
EFS_246_258	Afatinib	0	0.16	1	0.140957	0.0198689	0.510686
EFS_246_258_Y253F	Afatinib	-0.4	0.16	0.6	-0.579984	0.336381	0.522076
EGFR_1062_1074	Afatinib	-0.6	0.64	0.4	-0.065862	0.0043378	0.534212
EGFR_1103_1115	Afatinib	0.6	0.16	0.4	0.358398	0.128449	0.542443
EGFR_1118_1130	Afatinib	0.2	0.64	0.8	0.10657	0.0113572	0.559094
EGFR_1165_1177	Afatinib	-0.4	0.16	0.6	-0.798886	0.638218	0.568346
EGFR_1190_1202	Afatinib	0.8	0.64	0.2	0.432289	0.186874	0.578682
EGFR_862_874	Afatinib	0	0.16	1	0.00968075	9.37169e-05	0.590099
EGFR_908_920	Afatinib	-0.8	0.04	0.2	-0.918631	0.843883	0.599982
ENOG_37_49	Afatinib	0	0.64	1	-0.0271595	0.000737639	0.609841
EPHA1_774_786	Afatinib	0.4	0.04	0.6	0.487952	0.238097	0.618634
EPHA2_581_593	Afatinib	0.4	0.36	0.6	0.202183	0.0408779	0.625686
EPHA2_765_777	Afatinib	0.4	0.16	0.6	0.436822	0.190813	0.635293
EPHA4_589_601	Afatinib	0.2	1	0.8	-0.0498159	0.00248163	0.646723
EPHA4_921_933	Afatinib	0	0	1	-0.134066	0.0179737	0.65495
EPHA7_607_619	Afatinib	0	0	1	-0.400078	0.160062	0.663494
EPHB1_771_783	Afatinib	0.8	0.16	0.2	0.381732	0.145719	0.673074
EPHB1_921_933	Afatinib	-0.2	0.64	0.8	-0.477028	0.227555	0.680236
EPHB4_583_595	Afatinib	-0.4	0.64	0.6	0.0921779	0.00849676	0.693091
EPOR_361_373	Afatinib	-0.4	0.36	0.6	-0.413373	0.170878	0.706003
EPOR_419_431	Afatinib	0	0.36	1	0.0884998	0.00783221	0.717776
ERBB2_1241_1253	Afatinib	0	0.04	1	-0.317982	0.101112	0.728901
ERBB2_870_882	Afatinib	-0.4	0.64	0.6	-0.0343885	0.00118257	0.739072
ERBB3_1283_1295	Afatinib	-0.8	0	0.2	-0.886537	0.785948	0.747016
ERBB4_1181_1193	Afatinib	-0.8	0.04	0.2	-0.879433	0.773402	0.758625
ERBB4_1277_1289	Afatinib	-1	0.16	0	-0.914758	0.836783	0.767967
FABPH_13_25	Afatinib	-0.8	1	0.2	-0.916255	0.839524	0.778591
FAK1_569_581	Afatinib	-0.4	0.16	0.6	-0.512803	0.262967	0.788131
FAK2_572_584	Afatinib	-0.4	0.16	0.6	-0.618257	0.382242	0.799705
FER_707_719	Afatinib	0	0.64	1	0.159494	0.0254383	0.811072
FES_706_718	Afatinib	0.6	0.64	0.4	0.358527	0.128542	0.819843
FGFR1_761_773	Afatinib	-0.4	0.16	0.6	0.0754857	0.00569809	0.830139
FGFR2_762_774	Afatinib	0.2	0	0.8	0.437008	0.190976	0.840506
FGFR3_641_653	Afatinib	-0.8	0.16	0.2	-0.723054	0.522807	0.849717
FGFR3_753_765	Afatinib	-0.2	0.36	0.8	0.168922	0.0285346	0.863483
FRK_380_392	Afatinib	0.4	0	0.6	0.326503	0.106604	0.872129
FYN_525_537	Afatinib	-0.8	0.64	0.2	-0.763366	0.582728	0.883314
GAB1_622_632	Afatinib	1	0.64	0	0.829033	0.687297	0.891498
GAB2_638_648	Afatinib	0	0.64	1	0.0374215	0.00140037	0.901512
GSK3B_210_222_C218S	Afatinib	-0.4	0.16	0.6	-0.560922	0.314634	0.907923
HAVR2_257_267	Afatinib	0.6	0.16	0.4	0.526155	0.276839	0.919958
INSR_1348_1360	Afatinib	-0.2	0.16	0.8	0.0464024	0.00215319	0.92925
INSR_992_1004	Afatinib	0.4	0.64	0.6	0.288789	0.0833993	0.938785
IRS1_890_902	Afatinib	0.8	0.64	0.2	0.695446	0.483645	0.947397
IRS2_626_638	Afatinib	-0.4	0.04	0.6	-0.465682	0.216859	0.956931
JAK1_1027_1039	Afatinib	-0.4	0.16	0.6	-0.67125	0.450577	0.967837
JAK1_214_226	Afatinib	0.4	0.16	0.6	0.00777029	6.03774e-05	0.976429
JAK2_1001_1013	Afatinib	-0.8	0.64	0.2	-0.689779	0.475795	0.983858
JAK2_563_577	Afatinib	-0.2	0.04	0.8	0.169861	0.0288528	0.991628
JAK3_974_986	Afatinib	-0.4	0.64	0.6	-0.185533	0.0344225	0.997802
K2C6B_53_65	Afatinib	-0.8	0.16	0.2	-0.385641	0.148719	0.989097
K2C8_425_437	Afatinib	-0.4	0.36	0.6	-0.846789	0.717052	0.980917
KIT_930_942_C942S	Afatinib	0	0.36	1	0.0420101	0.00176485	0.971402
KSYK_518_530	Afatinib	0	0	1	-0.219504	0.0481821	0.963862
LAT_194_206	Afatinib	-0.8	0.04	0.2	-0.893817	0.798909	0.958004
LAT_249_261	Afatinib	-0.2	0.16	0.8	-0.527725	0.278493	0.951608
LCK_387_399	Afatinib	0.8	0	0.2	0.45576	0.207717	0.942974
LYN_391_403	Afatinib	-0.2	0	0.8	0.203099	0.0412491	0.931792
LYN_501_512	Afatinib	0	0.36	1	0.0480259	0.00230649	0.922447
MAPK3_198_210_C203S	Afatinib	-0.4	1	0.6	-0.0384042	0.00147488	0.912076
MBP_198_210	Afatinib	0	0.16	1	-0.0570225	0.00325156	0.904778
MBP_259_271	Afatinib	0.8	0	0.2	0.560236	0.313864	0.893081
MBP_263_275	Afatinib	-0.8	0.04	0.2	-0.716928	0.513985	0.88288
MET_1227_1239	Afatinib	-0.6	0.16	0.4	-0.205728	0.0423238	0.87448
MET_1228_1240	Afatinib	-0.8	0.64	0.2	-0.812443	0.660064	0.864557
MET_1360_1370_C1361S	Afatinib	0.4	0.16	0.6	0.31813	0.101207	0.855714
MK01_180_192	Afatinib	0	0.64	1	-0.342201	0.117102	0.842881
MK01_198_210	Afatinib	0	0.64	1	0.0065642	4.30887e-05	0.833703
MK01_200_209	Afatinib	-0.4	1	0.6	-0.838523	0.70312	0.82158
MK03_199_208	Afatinib	-0.2	0.16	0.8	-0.390048	0.152137	0.812695
MK07_212_224	Afatinib	0.4	0.04	0.6	0.304364	0.0926372	0.80485
MK08_181_191	Afatinib	-0.4	0.64	0.6	-0.483687	0.233953	0.798127
MK10_216_228	Afatinib	-0.4	0.16	0.6	-0.326494	0.106598	0.78866
MK12_178_190	Afatinib	-0.4	0.04	0.6	0.00469582	2.20507e-05	0.782414
MK12_180_189_M182B	Afatinib	-0.2	0.64	0.8	0.172257	0.0296726	0.77297
MK14_173_185	Afatinib	-0.8	0.64	0.2	-0.657176	0.43188	0.76035
MK14_177_187	Afatinib	-1	0.04	0	-0.90395	0.817125	0.747705
MPZL1_236_246	Afatinib	0	0.16	1	0.100002	0.0100005	0.738478
MUSK_548_560	Afatinib	-0.8	0.04	0.2	-0.883399	0.780393	0.730082
NCF1_313_325	Afatinib	-0.4	0.64	0.6	-0.331041	0.109588	0.721319
NPT2A_501_513	Afatinib	0.2	0.16	0.8	-0.0310961	0.000966964	0.714318
NTRK1_489_501	Afatinib	-0.6	0.64	0.4	-0.0294922	0.000869787	0.704999
NTRK2_509_521	Afatinib	0.2	0.16	0.8	0.66501	0.442238	0.695284
NTRK2_696_708	Afatinib	0.8	0.16	0.2	0.537971	0.289413	0.686093
ODBA_340_352_D340K	Afatinib	-0.6	0.36	0.4	-0.0374669	0.00140377	0.678761
ODPAT_291_303	Afatinib	-0.4	0.04	0.6	-0.450527	0.202974	0.669734
P85A_600_612	Afatinib	-0.2	0	0.8	0.210388	0.044263	0.660363
PAXI_111_123	Afatinib	0	0.36	1	0.0932561	0.0086967	0.652336
PAXI_24_36	Afatinib	0.6	0.16	0.4	0.227739	0.0518652	0.641013
PDCD1_221_229_FS219_220KK	Afatinib	-0.6	0.16	0.4	-0.11785	0.0138886	0.632274
PDPK1_2_14	Afatinib	-0.2	0	0.8	-0.395569	0.156475	0.62321
PDPK1_369_381	Afatinib	0.8	0.36	0.2	0.261983	0.0686352	0.615115
PECA1_706_718	Afatinib	0.6	0.04	0.4	0.22666	0.0513749	0.606312
PECA1_708_718	Afatinib	0.8	0.64	0.2	0.945353	0.893693	0.597373
PERI_458_470	Afatinib	-0.4	0.16	0.6	0.0993853	0.00987744	0.588818
PGFRB_1002_1014	Afatinib	-0.4	1	0.6	0.154827	0.0239715	0.579321
PGFRB_1014_1028	Afatinib	-0.4	0.16	0.6	-0.210534	0.0443245	0.569938
PGFRB_572_584	Afatinib	-0.2	0.36	0.8	-0.451386	0.20375	0.563767
PGFRB_709_721	Afatinib	-0.4	0.64	0.6	-0.7826	0.612463	0.553462
PGFRB_768_780	Afatinib	-0.2	0.64	0.8	-0.266582	0.0710662	0.54414
PGFRB_771_783	Afatinib	0.4	0.16	0.6	0.213005	0.0453712	0.532396
PLCG1_1246_1258	Afatinib	-0.2	0.64	0.8	-0.758708	0.575639	0.52323
PLCG1_764_776	Afatinib	0	0.04	1	-0.0617523	0.00381335	0.514954
PLCG1_777_789	Afatinib	1	0.16	0	0.995584	0.991187	0.508349
PLCG2_1191_1203_C1200S	Afatinib	-0.4	0.36	0.6	-0.61994	0.384325	0.496231
PLCG2_1211_1223	Afatinib	0	0.16	1	0.00968075	9.37169e-05	0.48688
PP2AB_297_309	Afatinib	-0.2	0.16	0.8	-0.190894	0.0364404	0.481288
PRGR_545_557	Afatinib	0	0.16	1	-0.00217409	4.72669e-06	0.473104
PRGR_786_798	Afatinib	0.8	0.16	0.2	0.673441	0.453522	0.465373
PRRX2_202_214	Afatinib	-0.2	0.64	0.8	-0.697245	0.48615	0.455922
PTN11_539_551	Afatinib	-0.4	0.16	0.6	-0.572156	0.327363	0.447334
PTN11_541_551	Afatinib	-0.8	0.04	0.2	-0.65734	0.432096	0.435091
PTN11_57_67	Afatinib	-0.4	0.04	0.6	-0.51312	0.263292	0.427822
PTN11_580_590	Afatinib	0	0.16	1	0.174024	0.0302843	0.419927
PTN6_531_541	Afatinib	0.6	0.64	0.4	0.250094	0.062547	0.406677
PTN6_558_570	Afatinib	-0.4	0	0.6	-0.552426	0.305174	0.397112
RAF1_332_344	Afatinib	-0.4	0.64	0.6	-0.414043	0.171432	0.388442
RASA1_453_465	Afatinib	-0.2	0.16	0.8	-0.210603	0.0443536	0.378457
RB_804_816	Afatinib	0	1	1	0.0338781	0.00114772	0.370731
RBL2_99_111	Afatinib	-0.8	0.64	0.2	-0.79193	0.627153	0.363841
RET_1022_1034	Afatinib	-0.4	0.64	0.6	-0.386249	0.149188	0.355921
RET_680_692	Afatinib	0.4	0.04	0.6	0.337786	0.114099	0.344114
RON_1346_1358	Afatinib	-0.4	1	0.6	-0.285089	0.081276	0.337297
SHC1_309_321	Afatinib	-0.4	0.36	0.6	-0.51559	0.265833	0.326619
SRC_524_536	Afatinib	0	0.04	1	0.00968075	9.37169e-05	0.320524
STA5A_687_699	Afatinib	0	0.36	1	0.0336513	0.00113241	0.313746
STAT1_694_706	Afatinib	-0.6	0.04	0.4	-0.466378	0.217509	0.305349
STAT2_684_696	Afatinib	-0.2	0.16	0.8	-0.276347	0.0763677	0.296597
STAT3_698_710	Afatinib	0.4	0	0.6	0.229702	0.0527632	0.286121
STAT4_686_698	Afatinib	0	0.04	1	0.121928	0.0148665	0.276543
STAT4_714_726	Afatinib	0.4	0.36	0.6	0.320193	0.102524	0.265292
STAT6_634_646	Afatinib	-0.4	0.16	0.6	-0.565825	0.320157	0.252993
TEC_512_524	Afatinib	-0.4	0.16	0.6	-0.435008	0.189232	0.242153
TIE2_986_998	Afatinib	0.8	0.64	0.2	0.717292	0.514507	0.232417
TNNT1_2_14	Afatinib	0.4	0.16	0.6	0.333187	0.111013	0.222978
TYK2_1048_1060	Afatinib	0.8	0.64	0.2	0.502291	0.252296	0.213104
TYRO3_679_691	Afatinib	-0.6	0.36	0.4	-0.464808	0.216047	0.20537
VGFR1_1040_1052	Afatinib	-0.4	0	0.6	-0.875533	0.766558	0.195341
VGFR1_1046_1058_Y1048F	Afatinib	0.4	0	0.6	0.0339664	0.00115372	0.18381
VGFR1_1049_1061	Afatinib	-0.2	0	0.8	0.106937	0.0114356	0.176274
VGFR1_1162_1174	Afatinib	0	0.16	1	0.00968075	9.37169e-05	0.165468
VGFR1_1206_1218	Afatinib	-0.4	0.64	0.6	-0.449441	0.201997	0.15377
VGFR1_1235_1247	Afatinib	0	0.04	1	0.00541073	2.9276e-05	0.144266
VGFR1_1320_1332_C1320K/C1321K	Afatinib	-0.6	0.04	0.4	-0.132767	0.017627	0.133568
VGFR2_1046_1058	Afatinib	-0.8	0.36	0.2	-0.724393	0.524746	0.12183
VGFR2_1168_1180	Afatinib	-0.4	0.04	0.6	-0.742767	0.551702	0.112223
VGFR2_1207_1219_C1208S	Afatinib	0.4	0.16	0.6	0.448623	0.201263	0.0985885
VGFR2_944_956	Afatinib	-0.4	0.64	0.6	-0.523447	0.273996	0.0867813
VGFR2_989_1001	Afatinib	0.6	0.64	0.4	0.445737	0.198682	0.0754074
VGFR3_1061_1073	Afatinib	1	0.04	0	0.779614	0.607797	0.067271
VINC_815_827	Afatinib	0	0.04	1	0.115657	0.0133766	0.055594
VISTA_260_270	Afatinib	0.2	0.64	0.8	-0.103205	0.0106513	0.0460028
YES_420_432	Afatinib	0.6	0.64	0.4	0.400441	0.160353	0.0345844
ZAP70_313_325	Afatinib	-0.4	0.16	0.6	-0.788774	0.622164	0.0232078
ZAP70_485_497	Afatinib	-0.4	0.04	0.6	-0.622715	0.387775	0.0126711
ZBT16_621_633	Afatinib	-0.8	0.64	0.2	-0.704671	0.496561	0.00572429
41_654_666	Alectinib	0.4	0.16	0.6	0.320897	0.102975	4e-11
ACHD_383_395	Alectinib	0.4	0.16	0.6	0.421312	0.177504	0.0179787
AKT1_170_182	Alectinib	0.2	0	0.8	0.250741	0.0628711	0.0312917
AKT1_309_321_C310S	Alectinib	0.4	0.64	0.6	-0.145458	0.0211579	0.0467782
AKT1_320_332	Alectinib	0.4	0.16	0.6	0.149446	0.0223341	0.065261
AMPE_5_17	Alectinib	-0.2	1	0.8	-0.0682079	0.00465231	0.08276
ANXA1_14_26	Alectinib	0.8	0.04	0.2	0.555678	0.308778	0.0978568
ANXA2_17_29	Alectinib	0.4	1	0.6	0.626509	0.392513	0.114037
ARAF_297_307	Alectinib	0.8	0.64	0.2	0.735349	0.540739	0.124674
B3AT_39_51	Alectinib	0.2	0.16	0.8	0.558751	0.312202	0.140948
BTLA_252_262	Alectinib	0.8	0.16	0.2	0.26001	0.0676052	0.155067
C1R_199_211	Alectinib	-0.8	0.64	0.2	-0.835918	0.698759	0.166071
CALM_93_105	Alectinib	-0.8	0.04	0.2	-0.818093	0.669276	0.177747
CALM_95_107	Alectinib	0.4	0	0.6	0.0419711	0.00176157	0.187932
CBL_693_705	Alectinib	-0.4	0.04	0.6	-0.230751	0.0532458	0.203956
CD28_185_197	Alectinib	-0.8	0.16	0.2	-0.976779	0.954096	0.215558
CD28_203_215	Alectinib	-0.4	0.64	0.6	-0.506228	0.256266	0.230868
CD3E_182_194	Alectinib	0.8	0.16	0.2	0.800832	0.641331	0.247436
CD3E_193_205	Alectinib	0.4	0.04	0.6	0.367619	0.135143	0.259627
CD3Z_105_117	Alectinib	1	0.64	0	0.794432	0.631121	0.273203
CD3Z_116_128	Alectinib	0.2	0.16	0.8	0.613726	0.376659	0.284525
CD3Z_117_129	Alectinib	0.4	0.64	0.6	0.635354	0.403674	0.302698
CD3Z_135_147	Alectinib	1	0.04	0	0.835086	0.697369	0.315477
CD3Z_146_158	Alectinib	0.2	0.04	0.8	0.535461	0.286718	0.33212
CD3Z_147_159	Alectinib	-0.8	0.64	0.2	-0.390432	0.152437	0.348073
CD3Z_77_89	Alectinib	0.4	0	0.6	0.100584	0.0101171	0.360352
CD70_9_21_C17S	Alectinib	0.2	0.36	0.8	-0.0161563	0.000261026	0.370834
CDK1_9_21	Alectinib	0.4	0.4	0.6	0.166956	0.0278742	0.382597
CDK2_8_20	Alectinib	-0.4	0.1	0.6	-0.554755	0.307753	0.395535
CDK4_11_23	Alectinib	0.4	0.1	0.6	0.636654	0.405328	0.406978
CDK7_157_169	Alectinib	-0.2	0.0444444	0.8	-0.268711	0.0722056	0.422632
CRK_214_226	Alectinib	-0.8	0.9	0.2	-0.894161	0.799524	0.435013
CTNB1_79_91	Alectinib	0.4	0.64	0.6	-0.293276	0.0860106	0.449848
DCX_67_79	Alectinib	0.4	0.04	0.6	0.153849	0.0236695	0.460729
DDR1_506_518	Alectinib	0.8	0.36	0.2	0.31243	0.0976123	0.473845
DYR1A_212_224	Alectinib	0.2	0.16	0.8	0.497875	0.24788	0.48339
DYR1A_312_324	Alectinib	0.8	0.64	0.2	0.942092	0.887537	0.498874
EFS_246_258	Alectinib	0.8	0.16	0.2	0.677349	0.458802	0.510867
EFS_246_258_Y253F	Alectinib	-0.4	0.36	0.6	-0.598028	0.357637	0.522142
EGFR_1062_1074	Alectinib	-1	0.04	0	-0.723097	0.522869	0.534431
EGFR_1103_1115	Alectinib	1	0.04	0	0.922315	0.850665	0.542837
EGFR_1118_1130	Alectinib	-0.2	1	0.8	-0.551586	0.304247	0.559096
EGFR_1165_1177	Alectinib	-0.4	0.16	0.6	-0.485247	0.235465	0.568567
EGFR_1190_1202	Alectinib	0.8	0	0.2	0.82548	0.681418	0.578688
EGFR_862_874	Alectinib	-0.8	0.36	0.2	-0.679449	0.461651	0.590108
EGFR_908_920	Alectinib	-0.8	0.64	0.2	-0.636293	0.404869	0.600097
ENOG_37_49	Alectinib	0.8	0	0.2	0.687971	0.473304	0.610027
EPHA1_774_786	Alectinib	0.4	0.16	0.6	0.668302	0.446627	0.619012
EPHA2_581_593	Alectinib	-0.4	0.36	0.6	-0.402627	0.162109	0.625686
EPHA2_765_777	Alectinib	0.4	0.36	0.6	0.629397	0.396141	0.635294
EPHA4_589_601	Alectinib	-0.2	0	0.8	-0.0840147	0.00705847	0.647103
EPHA4_921_933	Alectinib	-0.8	0.36	0.2	-0.795116	0.632209	0.654967
EPHA7_607_619	Alectinib	0.8	0.04	0.2	0.360569	0.13001	0.663509
EPHB1_771_783	Alectinib	0.8	0.64	0.2	0.785608	0.61718	0.67318
EPHB1_921_933	Alectinib	0.2	0.16	0.8	-0.106448	0.0113311	0.680262
EPHB4_583_595	Alectinib	-0.4	0.16	0.6	-0.370158	0.137017	0.693136
EPOR_361_373	Alectinib	0.4	0.16	0.6	0.271099	0.0734944	0.706342
EPOR_419_431	Alectinib	0.8	0	0.2	0.734358	0.539281	0.717794
ERBB2_1241_1253	Alectinib	0.8	0	0.2	0.415421	0.172575	0.730793
ERBB2_870_882	Alectinib	0.4	0.64	0.6	0.391596	0.153347	0.73941
ERBB3_1283_1295	Alectinib	-0.8	0.64	0.2	-0.620605	0.38515	0.747243
ERBB4_1181_1193	Alectinib	-0.8	0.16	0.2	-0.643857	0.414552	0.759206
ERBB4_1277_1289	Alectinib	-0.6	0.64	0.4	-0.511475	0.261606	0.768202
FABPH_13_25	Alectinib	-0.8	0	0.2	-0.542532	0.294341	0.778686
FAK1_569_581	Alectinib	-0.4	0.36	0.6	-0.267827	0.0717314	0.788441
FAK2_572_584	Alectinib	-0.4	0.16	0.6	-0.3377	0.114041	0.799834
FER_707_719	Alectinib	0.8	0.16	0.2	0.730501	0.533631	0.81115
FES_706_718	Alectinib	1	0.16	0	0.823747	0.678559	0.820006
FGFR1_761_773	Alectinib	0.4	0	0.6	0.559693	0.313256	0.830544
FGFR2_762_774	Alectinib	-0.2	0.64	0.8	-0.12299	0.0151265	0.841394
FGFR3_641_653	Alectinib	-0.8	0.16	0.2	-0.883895	0.781271	0.850036
FGFR3_753_765	Alectinib	0.2	0.04	0.8	0.147564	0.0217751	0.863746
FRK_380_392	Alectinib	0.4	0.64	0.6	0.149964	0.0224892	0.872129
FYN_525_537	Alectinib	-0.8	0.16	0.2	-0.818562	0.670044	0.884004
GAB1_622_632	Alectinib	0.6	0	0.4	0.973905	0.94849	0.891627
GAB2_638_648	Alectinib	-0.8	1	0.2	-0.672478	0.452227	0.901603
GSK3B_210_222_C218S	Alectinib	-0.4	0.04	0.6	-0.29171	0.0850949	0.908458
HAVR2_257_267	Alectinib	1	0.64	0	0.950123	0.902734	0.92031
INSR_1348_1360	Alectinib	0.2	0.36	0.8	0.366204	0.134105	0.929909
INSR_992_1004	Alectinib	0.4	0.64	0.6	0.571029	0.326074	0.93914
IRS1_890_902	Alectinib	0.8	0.16	0.2	0.776782	0.60339	0.947658
IRS2_626_638	Alectinib	0.4	0.16	0.6	0.323488	0.104645	0.957254
JAK1_1027_1039	Alectinib	0.4	0.64	0.6	0.080066	0.00641057	0.967879
JAK1_214_226	Alectinib	-0.4	0.16	0.6	-0.66045	0.436194	0.976558
JAK2_1001_1013	Alectinib	-0.8	0.36	0.2	-0.830094	0.689056	0.98408
JAK2_563_577	Alectinib	0.2	0.04	0.8	0.51582	0.266071	0.991652
JAK3_974_986	Alectinib	0.4	0.04	0.6	0.565152	0.319397	0.997804
K2C6B_53_65	Alectinib	-0.8	0.16	0.2	-0.713502	0.509085	0.989081
K2C8_425_437	Alectinib	0.4	0.16	0.6	-0.198753	0.0395029	0.980339
KIT_930_942_C942S	Alectinib	0.8	0.04	0.2	0.723979	0.524145	0.971007
KSYK_518_530	Alectinib	0.8	0.16	0.2	0.513496	0.263678	0.963776
LAT_194_206	Alectinib	0	0.36	1	-0.326754	0.106768	0.957896
LAT_249_261	Alectinib	0.2	0.16	0.8	0.057274	0.00328031	0.951573
LCK_387_399	Alectinib	0.8	0.16	0.2	0.928226	0.861604	0.942855
LYN_391_403	Alectinib	0.2	1	0.8	0.618886	0.38302	0.931605
LYN_501_512	Alectinib	-0.8	0.64	0.2	-0.669121	0.447723	0.922447
MAPK3_198_210_C203S	Alectinib	-0.4	0.64	0.6	-0.631018	0.398183	0.912038
MBP_198_210	Alectinib	-0.8	0.64	0.2	-0.614936	0.378146	0.904451
MBP_259_271	Alectinib	0.8	0.64	0.2	0.973058	0.946841	0.892906
MBP_263_275	Alectinib	-0.8	0	0.2	-0.709018	0.502706	0.88215
MET_1227_1239	Alectinib	-1	0.64	0	-0.699866	0.489812	0.874073
MET_1228_1240	Alectinib	0	0.04	1	-0.15904	0.0252938	0.864506
MET_1360_1370_C1361S	Alectinib	-0.4	0.16	0.6	-0.336307	0.113102	0.85562
MK01_180_192	Alectinib	0.8	0.64	0.2	0.397005	0.157613	0.842395
MK01_198_210	Alectinib	-0.8	0.16	0.2	-0.717254	0.514454	0.833376
MK01_200_209	Alectinib	0.4	0.64	0.6	-0.326226	0.106423	0.821572
MK03_199_208	Alectinib	0.2	0.04	0.8	0.196121	0.0384636	0.812142
MK07_212_224	Alectinib	0.4	0.16	0.6	0.662686	0.439153	0.804538
MK08_181_191	Alectinib	-0.4	0.16	0.6	-0.465786	0.216956	0.797934
MK10_216_228	Alectinib	-0.4	1	0.6	-0.509192	0.259277	0.788579
MK12_178_190	Alectinib	-0.4	0.16	0.6	-0.636516	0.405152	0.781594
MK12_180_189_M182B	Alectinib	0.2	0.16	0.8	0.536277	0.287593	0.772106
MK14_173_185	Alectinib	-0.8	0.64	0.2	-0.84341	0.71134	0.760285
MK14_177_187	Alectinib	-0.6	0.16	0.4	-0.484346	0.234591	0.747348
MPZL1_236_246	Alectinib	0.8	0.64	0.2	0.789905	0.623951	0.737919
MUSK_548_560	Alectinib	0	0.64	1	-0.264403	0.0699088	0.729507
NCF1_313_325	Alectinib	-0.4	0.16	0.6	-0.323824	0.104862	0.721315
NPT2A_501_513	Alectinib	-0.2	0.64	0.8	0.111509	0.0124343	0.713732
NTRK1_489_501	Alectinib	-1	1	0	-0.708499	0.501971	0.704897
NTRK2_509_521	Alectinib	-0.2	0.16	0.8	0.463266	0.214615	0.694677
NTRK2_696_708	Alectinib	0.8	0.64	0.2	0.746588	0.557394	0.685146
ODBA_340_352_D340K	Alectinib	-1	0.16	0	-0.724899	0.525479	0.678708
ODPAT_291_303	Alectinib	-0.4	0.36	0.6	-0.168701	0.02846	0.669724
P85A_600_612	Alectinib	0.2	0.16	0.8	0.359526	0.129259	0.660293
PAXI_111_123	Alectinib	0.8	0.04	0.2	0.635757	0.404187	0.651902
PAXI_24_36	Alectinib	1	0.04	0	0.782336	0.61205	0.64099
PDCD1_221_229_FS219_220KK	Alectinib	-1	0.16	0	-0.784441	0.615347	0.630986
PDPK1_2_14	Alectinib	0.2	0.64	0.8	0.190313	0.0362189	0.623092
PDPK1_369_381	Alectinib	0.8	0.64	0.2	0.674343	0.454739	0.615109
PECA1_706_718	Alectinib	1	0.36	0	0.833112	0.694076	0.606144
PECA1_708_718	Alectinib	0.8	0.36	0.2	0.736371	0.542242	0.597333
PERI_458_470	Alectinib	0.4	0.64	0.6	0.574575	0.330136	0.588759
PGFRB_1002_1014	Alectinib	0.4	0.04	0.6	0.617568	0.38139	0.579115
PGFRB_1014_1028	Alectinib	0.4	0.64	0.6	0.547723	0.3	0.569838
PGFRB_572_584	Alectinib	0.2	0	0.8	0.203327	0.0413418	0.563418
PGFRB_709_721	Alectinib	0.4	0.16	0.6	-0.119396	0.0142554	0.553453
PGFRB_768_780	Alectinib	0.2	0.16	0.8	0.145308	0.0211145	0.543679
PGFRB_771_783	Alectinib	0.4	0.16	0.6	0.636182	0.404728	0.531831
PLCG1_1246_1258	Alectinib	0.2	0.16	0.8	-0.196497	0.0386112	0.523185
PLCG1_764_776	Alectinib	0.8	0.04	0.2	0.664046	0.440957	0.514807
PLCG1_777_789	Alectinib	0.6	0.04	0.4	0.674138	0.454462	0.508242
PLCG2_1191_1203_C1200S	Alectinib	-0.4	0.04	0.6	-0.384819	0.148085	0.496006
PLCG2_1211_1223	Alectinib	-0.8	0.36	0.2	-0.679449	0.461651	0.486733
PP2AB_297_309	Alectinib	0.2	0.64	0.8	0.166547	0.0277378	0.481111
PRGR_545_557	Alectinib	-0.8	0	0.2	-0.676939	0.458246	0.472845
PRGR_786_798	Alectinib	0.8	0.36	0.2	0.965195	0.931602	0.465342
PRRX2_202_214	Alectinib	0.2	0.16	0.8	-0.190881	0.0364354	0.455632
PTN11_539_551	Alectinib	-0.4	0.16	0.6	-0.369048	0.136197	0.447065
PTN11_541_551	Alectinib	-0.8	0.16	0.2	-0.983023	0.966335	0.434787
PTN11_57_67	Alectinib	-0.4	0.04	0.6	-0.266149	0.0708352	0.427395
PTN11_580_590	Alectinib	0.8	0.04	0.2	0.715425	0.511833	0.419574
PTN6_531_541	Alectinib	1	0.04	0	0.872992	0.762115	0.406306
PTN6_558_570	Alectinib	0.4	0.64	0.6	0.227314	0.0516716	0.39695
RAF1_332_344	Alectinib	-0.4	0.64	0.6	-0.315991	0.0998505	0.38829
RASA1_453_465	Alectinib	0.2	0	0.8	0.219108	0.0480084	0.3783
RB_804_816	Alectinib	0.8	0.16	0.2	0.680762	0.463436	0.370652
RBL2_99_111	Alectinib	-0.8	0.36	0.2	-0.947222	0.897229	0.363707
RET_1022_1034	Alectinib	0.4	0.16	0.6	0.147824	0.0218519	0.355549
RET_680_692	Alectinib	0.4	0.16	0.6	0.506519	0.256561	0.344111
RON_1346_1358	Alectinib	0.4	0.16	0.6	0.379851	0.144286	0.337237
SHC1_309_321	Alectinib	-0.4	0.04	0.6	-0.218406	0.047701	0.326535
SRC_524_536	Alectinib	-0.8	0	0.2	-0.679449	0.461651	0.320307
STA5A_687_699	Alectinib	-0.8	0.36	0.2	-0.673579	0.453709	0.313721
STAT1_694_706	Alectinib	-1	0	0	-0.878739	0.772182	0.305292
STAT2_684_696	Alectinib	0.2	0.04	0.8	0.154597	0.0239001	0.296366
STAT3_698_710	Alectinib	0.4	0.16	0.6	0.60729	0.368802	0.285784
STAT4_686_698	Alectinib	-0.8	0	0.2	-0.63898	0.408295	0.276485
STAT4_714_726	Alectinib	-0.4	0.36	0.6	-0.422496	0.178503	0.264259
STAT6_634_646	Alectinib	-0.4	0	0.6	-0.232765	0.0541798	0.252871
TEC_512_524	Alectinib	0.4	0.64	0.6	0.349093	0.121866	0.241842
TIE2_986_998	Alectinib	0	0.64	1	0.493284	0.243329	0.232391
TNNT1_2_14	Alectinib	0.4	0.36	0.6	0.0739588	0.0054699	0.222968
TYK2_1048_1060	Alectinib	0.8	0.16	0.2	0.756015	0.571559	0.213024
TYRO3_679_691	Alectinib	-1	0.16	0	-0.885843	0.784717	0.205366
VGFR1_1040_1052	Alectinib	0.4	0.04	0.6	-0.391189	0.153029	0.19517
VGFR1_1046_1058_Y1048F	Alectinib	-0.4	0.16	0.6	-0.641499	0.411521	0.18359
VGFR1_1049_1061	Alectinib	0.2	0.64	0.8	0.468713	0.219692	0.17626
VGFR1_1162_1174	Alectinib	-0.8	0.04	0.2	-0.679449	0.461651	0.164933
VGFR1_1206_1218	Alectinib	0.4	0.36	0.6	0.342431	0.117259	0.153656
VGFR1_1235_1247	Alectinib	-0.8	0.16	0.2	-0.723261	0.523107	0.144096
VGFR1_1320_1332_C1320K/C1321K	Alectinib	-1	0.04	0	-0.811688	0.658837	0.133055
VGFR2_1046_1058	Alectinib	-0.8	0	0.2	-0.847515	0.718281	0.121714
VGFR2_1168_1180	Alectinib	0.4	0.16	0.6	-0.0265428	0.000704523	0.112004
VGFR2_1207_1219_C1208S	Alectinib	-0.4	0.64	0.6	-0.0421481	0.00177646	0.0985712
VGFR2_944_956	Alectinib	-0.4	0.04	0.6	-0.299919	0.0899512	0.0862252
VGFR2_989_1001	Alectinib	1	0	0	0.91724	0.841329	0.0752681
VGFR3_1061_1073	Alectinib	0.6	0.64	0.4	0.648294	0.420285	0.0671812
VINC_815_827	Alectinib	-0.8	0.16	0.2	-0.635035	0.403269	0.055365
VISTA_260_270	Alectinib	-0.2	0.04	0.8	-0.339826	0.115482	0.0455852
YES_420_432	Alectinib	1	0.64	0	0.844933	0.713912	0.0345754
ZAP70_313_325	Alectinib	0.4	0.16	0.6	-0.20725	0.0429527	0.0229031
ZAP70_485_497	Alectinib	0.4	0.64	0.6	0.0596934	0.0035633	0.012432
ZBT16_621_633	Alectinib	-0.8	0.16	0.2	-0.847974	0.71906	0.00547657
41_654_666	Axitinib	-0.2	0.04	0.8	-0.560226	0.313853	5.34e-11
ACHD_383_395	Axitinib	0.2	0.36	0.8	0.104301	0.0108786	0.0186033
AKT1_170_182	Axitinib	-0.4	0.16	0.6	-0.524184	0.274769	0.0315985
AKT1_309_321_C310S	Axitinib	-0.2	1	0.8	-0.875246	0.766056	0.0467782
AKT1_320_332	Axitinib	-0.2	0	0.8	-0.700217	0.490304	0.0667292
AMPE_5_17	Axitinib	-0.4	0	0.6	-0.58043	0.336899	0.0831193
ANXA1_14_26	Axitinib	0.4	0.64	0.6	-0.197002	0.0388098	0.098051
ANXA2_17_29	Axitinib	0.8	0.16	0.2	0.645433	0.416583	0.114568
ARAF_297_307	Axitinib	0.4	0.16	0.6	-0.0560481	0.00314139	0.125571
B3AT_39_51	Axitinib	0.4	0.64	0.6	0.464605	0.215857	0.141721
BTLA_252_262	Axitinib	0.4	0.64	0.6	-0.43958	0.193231	0.155246
C1R_199_211	Axitinib	-1	0.16	0	-0.910842	0.829634	0.166203
CALM_93_105	Axitinib	-1	1	0	-0.717353	0.514596	0.177812
CALM_95_107	Axitinib	-0.2	0.16	0.8	-0.792256	0.62767	0.188008
CBL_693_705	Axitinib	0	0.16	1	0.438369	0.192167	0.204027
CD28_185_197	Axitinib	-0.6	0.64	0.4	-0.459418	0.211065	0.215562
CD28_203_215	Axitinib	-0.8	1	0.2	-0.802727	0.644371	0.231553
CD3E_182_194	Axitinib	0.6	0.16	0.4	-0.0273498	0.000748014	0.248237
CD3E_193_205	Axitinib	0	0.16	1	-0.040491	0.00163952	0.259724
CD3Z_105_117	Axitinib	0.8	0.64	0.2	0.460209	0.211793	0.273323
CD3Z_116_128	Axitinib	0.4	0.64	0.6	0.445018	0.198041	0.284531
CD3Z_117_129	Axitinib	0.8	0.16	0.2	0.450682	0.203115	0.302701
CD3Z_135_147	Axitinib	0.8	0.64	0.2	0.405397	0.164347	0.317191
CD3Z_146_158	Axitinib	0.4	0.36	0.6	0.397678	0.158148	0.33252
CD3Z_147_159	Axitinib	-0.4	0.16	0.6	0.155902	0.0243053	0.348141
CD3Z_77_89	Axitinib	-0.2	0.64	0.8	-0.674698	0.455218	0.360352
CD70_9_21_C17S	Axitinib	-0.4	0.04	0.6	-0.669688	0.448482	0.371299
CDK1_9_21	Axitinib	0.2	0.0111111	0.8	-0.126099	0.0159009	0.382912
CDK2_8_20	Axitinib	-0.8	0.1	0.2	-0.938224	0.880264	0.395565
CDK4_11_23	Axitinib	0.8	0.0111111	0.2	0.44731	0.200086	0.407823
CDK7_157_169	Axitinib	-0.4	0.1	0.6	-0.221784	0.0491883	0.422863
CRK_214_226	Axitinib	-1	0.1	0	-0.842429	0.709686	0.435255
CTNB1_79_91	Axitinib	-0.2	0.04	0.8	-0.929833	0.86459	0.449937
DCX_67_79	Axitinib	0	0.04	1	-0.520217	0.270626	0.460894
DDR1_506_518	Axitinib	0.4	0.64	0.6	-0.272506	0.0742594	0.473858
DYR1A_212_224	Axitinib	0.4	1	0.6	0.457616	0.209412	0.483476
DYR1A_312_324	Axitinib	0.6	0.16	0.4	0.282206	0.0796402	0.498973
EFS_246_258	Axitinib	0.4	0	0.6	0.324483	0.105289	0.510874
EFS_246_258_Y253F	Axitinib	-0.8	0.64	0.2	-0.830261	0.689334	0.522427
EGFR_1062_1074	Axitinib	-0.8	0	0.2	0.150577	0.0226734	0.534505
EGFR_1103_1115	Axitinib	0.8	0.36	0.2	0.304392	0.0926546	0.542845
EGFR_1118_1130	Axitinib	0.4	0.16	0.6	0.36247	0.131384	0.559286
EGFR_1165_1177	Axitinib	-0.8	0.16	0.2	-0.978952	0.958347	0.568653
EGFR_1190_1202	Axitinib	0.6	0.64	0.4	0.120496	0.0145194	0.579038
EGFR_862_874	Axitinib	-0.4	0.64	0.6	-0.0734029	0.00538799	0.590144
EGFR_908_920	Axitinib	-1	0.36	0	-0.996931	0.993872	0.600113
ENOG_37_49	Axitinib	0.4	0.64	0.6	0.0161419	0.000260562	0.611186
EPHA1_774_786	Axitinib	0.8	0.16	0.2	0.725399	0.526204	0.619106
EPHA2_581_593	Axitinib	-0.2	0.04	0.8	-0.0390206	0.00152261	0.625686
EPHA2_765_777	Axitinib	0.8	0.04	0.2	0.693917	0.481521	0.637027
EPHA4_589_601	Axitinib	-0.4	0.64	0.6	-0.460363	0.211934	0.64727
EPHA4_921_933	Axitinib	-0.4	0.16	0.6	-0.154663	0.0239206	0.655247
EPHA7_607_619	Axitinib	0.4	0.36	0.6	-0.297089	0.0882621	0.663873
EPHB1_771_783	Axitinib	1	0.04	0	0.544421	0.296395	0.673191
EPHB1_921_933	Axitinib	-0.4	0.16	0.6	-0.798182	0.637094	0.680952
EPHB4_583_595	Axitinib	0	0.04	1	0.457163	0.208998	0.693161
EPOR_361_373	Axitinib	0.2	0.36	0.8	-0.21134	0.0446648	0.706607
EPOR_419_431	Axitinib	0.4	0.16	0.6	0.177573	0.0315321	0.719346
ERBB2_1241_1253	Axitinib	0.4	0.16	0.6	-0.183127	0.0335355	0.730998
ERBB2_870_882	Axitinib	0.2	1	0.8	0.278714	0.0776815	0.739573
ERBB3_1283_1295	Axitinib	-1	0.64	0	-0.995688	0.991395	0.747291
ERBB4_1181_1193	Axitinib	-1	0.04	0	-0.991175	0.982428	0.759224
ERBB4_1277_1289	Axitinib	-0.8	0.36	0.2	-0.994206	0.988446	0.768725
FABPH_13_25	Axitinib	-1	1	0	-0.99776	0.995526	0.778932
FAK1_569_581	Axitinib	-0.8	0.16	0.2	-0.829507	0.688082	0.788661
FAK2_572_584	Axitinib	-0.8	0.16	0.2	-0.894079	0.799377	0.799843
FER_707_719	Axitinib	0.4	0.36	0.6	0.300005	0.0900032	0.811266
FES_706_718	Axitinib	0.8	0	0.2	0.481404	0.23175	0.820409
FGFR1_761_773	Axitinib	0.2	0.04	0.8	0.324528	0.105318	0.831078
FGFR2_762_774	Axitinib	0.4	0	0.6	0.721515	0.520584	0.841744
FGFR3_641_653	Axitinib	-1	0.16	0	-0.80549	0.648814	0.850554
FGFR3_753_765	Axitinib	0.4	0.64	0.6	0.564745	0.318937	0.86396
FRK_380_392	Axitinib	0.8	0.16	0.2	0.69755	0.486576	0.872608
FYN_525_537	Axitinib	-1	0.16	0	-0.876798	0.768775	0.884039
GAB1_622_632	Axitinib	0.8	0.16	0.2	0.695456	0.48366	0.891677
GAB2_638_648	Axitinib	-0.4	0	0.6	-0.0250251	0.000626258	0.902059
GSK3B_210_222_C218S	Axitinib	-0.8	0.64	0.2	-0.860034	0.739659	0.908522
HAVR2_257_267	Axitinib	0.8	0.16	0.2	0.53484	0.286054	0.920474
INSR_1348_1360	Axitinib	0.4	1	0.6	0.386674	0.149517	0.930737
INSR_992_1004	Axitinib	0.8	0.16	0.2	0.569626	0.324474	0.939197
IRS1_890_902	Axitinib	0.6	0.64	0.4	0.355437	0.126336	0.948068
IRS2_626_638	Axitinib	-0.2	0.16	0.8	-0.446547	0.199404	0.957294
JAK1_1027_1039	Axitinib	-0.2	0.64	0.8	-0.657862	0.432783	0.967903
JAK1_214_226	Axitinib	0.2	0.04	0.8	0.235494	0.0554576	0.976579
JAK2_1001_1013	Axitinib	-1	0.16	0	-0.817348	0.668057	0.984197
JAK2_563_577	Axitinib	0.4	0.16	0.6	0.463965	0.215263	0.991967
JAK3_974_986	Axitinib	-0.2	1	0.8	-0.333046	0.11092	0.998164
K2C6B_53_65	Axitinib	-1	0.16	0	-0.599042	0.358852	0.98836
K2C8_425_437	Axitinib	-0.2	0.04	0.8	-0.838862	0.70369	0.980227
KIT_930_942_C942S	Axitinib	0.4	0.64	0.6	0.102452	0.0104965	0.970997
KSYK_518_530	Axitinib	0.4	0.16	0.6	-0.109356	0.0119588	0.963631
LAT_194_206	Axitinib	-0.4	0.04	0.6	-0.925127	0.855861	0.957852
LAT_249_261	Axitinib	-0.4	0.64	0.6	-0.777032	0.603778	0.951212
LCK_387_399	Axitinib	0.6	0.16	0.4	0.242068	0.0585968	0.942758
LYN_391_403	Axitinib	0.4	0.16	0.6	0.447415	0.20018	0.931597
LYN_501_512	Axitinib	-0.4	0.16	0.6	-0.0064402	4.14762e-05	0.922262
MAPK3_198_210_C203S	Axitinib	0	0.16	1	0.251807	0.063407	0.912007
MBP_198_210	Axitinib	-0.4	1	0.6	-0.258577	0.0668621	0.904423
MBP_259_271	Axitinib	0.6	0.36	0.4	0.380817	0.145021	0.892612
MBP_263_275	Axitinib	-1	0	0	-0.895038	0.801093	0.881576
MET_1227_1239	Axitinib	-0.8	0.04	0.2	-0.393611	0.15493	0.874067
MET_1228_1240	Axitinib	-0.4	0.16	0.6	-0.68307	0.466584	0.864215
MET_1360_1370_C1361S	Axitinib	-0.2	0.16	0.8	0.0975973	0.00952522	0.85508
MK01_180_192	Axitinib	0.4	0.04	0.6	-0.211499	0.044732	0.842138
MK01_198_210	Axitinib	-0.4	0.16	0.6	0.0113632	0.000129123	0.832791
MK01_200_209	Axitinib	-0.2	0.36	0.8	-0.959222	0.920106	0.821368
MK03_199_208	Axitinib	-0.4	0.16	0.6	-0.673381	0.453442	0.811994
MK07_212_224	Axitinib	0.8	0.64	0.2	0.539393	0.290945	0.804366
MK08_181_191	Axitinib	-0.8	0.64	0.2	-0.786316	0.618292	0.797327
MK10_216_228	Axitinib	-0.8	1	0.2	-0.632928	0.400598	0.788501
MK12_178_190	Axitinib	0	0.16	1	0.260993	0.0681173	0.781427
MK12_180_189_M182B	Axitinib	0.4	0.36	0.6	0.456752	0.208623	0.771631
MK14_173_185	Axitinib	-1	0.04	0	-0.78217	0.61179	0.760007
MK14_177_187	Axitinib	-0.8	0.04	0.2	-0.991894	0.983854	0.747325
MPZL1_236_246	Axitinib	0.4	1	0.6	0.0687659	0.00472874	0.737717
MUSK_548_560	Axitinib	-0.4	0.64	0.6	-0.840324	0.706144	0.728867
NCF1_313_325	Axitinib	-0.8	0.16	0.2	-0.684532	0.468584	0.72129
NPT2A_501_513	Axitinib	-0.4	0.04	0.6	-0.453473	0.205638	0.713562
NTRK1_489_501	Axitinib	-0.8	0.16	0.2	0.170199	0.0289677	0.704854
NTRK2_509_521	Axitinib	-0.4	0.16	0.6	0.286575	0.0821255	0.69426
NTRK2_696_708	Axitinib	1	0.16	0	0.733814	0.538483	0.684866
ODBA_340_352_D340K	Axitinib	-0.8	0.16	0.2	0.143623	0.0206276	0.678706
ODPAT_291_303	Axitinib	-0.8	0.16	0.2	-0.786896	0.619205	0.66914
P85A_600_612	Axitinib	0.4	0.04	0.6	0.564143	0.318257	0.660174
PAXI_111_123	Axitinib	0.4	0.16	0.6	0.292813	0.0857396	0.651497
PAXI_24_36	Axitinib	0.8	0.64	0.2	0.344383	0.118599	0.640269
PDCD1_221_229_FS219_220KK	Axitinib	-0.8	0.64	0.2	0.0511284	0.00261411	0.630952
PDPK1_2_14	Axitinib	-0.4	0.16	0.6	-0.677946	0.459611	0.622671
PDPK1_369_381	Axitinib	1	0.16	0	0.482917	0.233209	0.614903
PECA1_706_718	Axitinib	0.8	0.16	0.2	0.0252751	0.000638828	0.605665
PECA1_708_718	Axitinib	1	0	0	0.97506	0.950742	0.597102
PERI_458_470	Axitinib	0.2	0.64	0.8	0.345888	0.119639	0.588522
PGFRB_1002_1014	Axitinib	0.2	0.04	0.8	0.388524	0.150951	0.578714
PGFRB_1014_1028	Axitinib	-0.2	0.04	0.8	-0.347664	0.12087	0.569795
PGFRB_572_584	Axitinib	-0.4	0.36	0.6	-0.683857	0.467661	0.563289
PGFRB_709_721	Axitinib	-0.2	0.04	0.8	-0.847524	0.718297	0.553336
PGFRB_768_780	Axitinib	-0.4	0.64	0.6	-0.628452	0.394952	0.543025
PGFRB_771_783	Axitinib	0.8	0.16	0.2	0.448613	0.201253	0.531368
PLCG1_1246_1258	Axitinib	-0.4	0.16	0.6	-0.915277	0.837731	0.523161
PLCG1_764_776	Axitinib	0.4	1	0.6	-0.216609	0.0469196	0.514789
PLCG1_777_789	Axitinib	0.8	1	0.2	0.940773	0.885053	0.508141
PLCG2_1191_1203_C1200S	Axitinib	-0.8	0.36	0.2	-0.894004	0.799243	0.495681
PLCG2_1211_1223	Axitinib	-0.4	0.16	0.6	-0.0734029	0.00538799	0.486686
PP2AB_297_309	Axitinib	-0.4	0.64	0.6	-0.574382	0.329915	0.481102
PRGR_545_557	Axitinib	-0.4	0.16	0.6	0.214165	0.0458667	0.472807
PRGR_786_798	Axitinib	1	0.16	0	0.675674	0.456536	0.465247
PRRX2_202_214	Axitinib	-0.4	0.64	0.6	-0.907951	0.824375	0.45553
PTN11_539_551	Axitinib	-0.8	0.36	0.2	-0.8648	0.747879	0.446044
PTN11_541_551	Axitinib	-0.6	0.64	0.4	-0.471999	0.222783	0.434681
PTN11_57_67	Axitinib	-0.8	0.16	0.2	-0.829728	0.688449	0.427211
PTN11_580_590	Axitinib	0.4	0.16	0.6	0.336506	0.113236	0.41957
PTN6_531_541	Axitinib	0.8	0	0.2	0.207105	0.0428925	0.406243
PTN6_558_570	Axitinib	-0.2	0.64	0.8	-0.576534	0.332391	0.396874
RAF1_332_344	Axitinib	-0.8	0.16	0.2	-0.754704	0.569577	0.388155
RASA1_453_465	Axitinib	-0.4	0.16	0.6	-0.576024	0.331804	0.377789
RB_804_816	Axitinib	0.4	0.04	0.6	0.154463	0.0238587	0.370647
RBL2_99_111	Axitinib	-1	0.16	0	-0.788279	0.621384	0.363619
RET_1022_1034	Axitinib	0.2	0	0.8	-0.0784992	0.00616213	0.355497
RET_680_692	Axitinib	0.8	0.16	0.2	0.6449	0.415897	0.34411
RON_1346_1358	Axitinib	0.2	0.16	0.8	-0.0788375	0.00621535	0.337002
SHC1_309_321	Axitinib	-0.8	0.04	0.2	-0.830483	0.689703	0.326421
SRC_524_536	Axitinib	-0.4	0.04	0.6	-0.0734029	0.00538799	0.319855
STA5A_687_699	Axitinib	-0.4	0.04	0.6	-0.0316205	0.000999859	0.313654
STAT1_694_706	Axitinib	-0.8	0.16	0.2	-0.5587	0.312146	0.305111
STAT2_684_696	Axitinib	-0.4	0.36	0.6	-0.632305	0.39981	0.295719
STAT3_698_710	Axitinib	0.8	0.16	0.2	0.48568	0.235885	0.28536
STAT4_686_698	Axitinib	-0.4	0.16	0.6	0.188734	0.0356207	0.276432
STAT4_714_726	Axitinib	0.2	0.64	0.8	0.491798	0.241865	0.264171
STAT6_634_646	Axitinib	-0.8	0.16	0.2	-0.860841	0.741048	0.252661
TEC_512_524	Axitinib	-0.2	0.16	0.8	-0.511564	0.261698	0.241779
TIE2_986_998	Axitinib	0.4	0.16	0.6	0.355434	0.126334	0.23239
TNNT1_2_14	Axitinib	0.8	0.16	0.2	0.701722	0.492413	0.222803
TYK2_1048_1060	Axitinib	0.6	0.36	0.4	0.143363	0.020553	0.212748
TYRO3_679_691	Axitinib	-0.8	0.64	0.2	-0.548789	0.30117	0.204915
VGFR1_1040_1052	Axitinib	-0.2	0.64	0.8	-0.974111	0.948892	0.194744
VGFR1_1046_1058_Y1048F	Axitinib	0.2	0.16	0.8	0.259848	0.0675209	0.183553
VGFR1_1049_1061	Axitinib	0.4	0.04	0.6	0.413344	0.170853	0.17616
VGFR1_1162_1174	Axitinib	-0.4	0.36	0.6	-0.0734029	0.00538799	0.164282
VGFR1_1206_1218	Axitinib	-0.2	0	0.8	-0.449439	0.201996	0.153479
VGFR1_1235_1247	Axitinib	-0.4	0.04	0.6	0.0408329	0.00166733	0.143921
VGFR1_1320_1332_C1320K/C1321K	Axitinib	-0.8	0.16	0.2	-0.0328689	0.00108037	0.13298
VGFR2_1046_1058	Axitinib	-1	0.16	0	-0.832553	0.693145	0.121507
VGFR2_1168_1180	Axitinib	-0.2	0.36	0.8	-0.671793	0.451307	0.111624
VGFR2_1207_1219_C1208S	Axitinib	-0.2	0.16	0.8	0.118611	0.0140685	0.0979448
VGFR2_944_956	Axitinib	-0.8	0.16	0.2	-0.835906	0.698739	0.0860053
VGFR2_989_1001	Axitinib	0.8	0.04	0.2	0.480741	0.231112	0.0752552
VGFR3_1061_1073	Axitinib	0.8	1	0.2	0.440199	0.193775	0.0670246
VINC_815_827	Axitinib	-0.4	0.64	0.6	0.233316	0.0544363	0.0550179
VISTA_260_270	Axitinib	-0.4	0.64	0.6	-0.45901	0.21069	0.0453737
YES_420_432	Axitinib	0.8	0.16	0.2	0.513222	0.263397	0.0342697
ZAP70_313_325	Axitinib	-0.2	0.64	0.8	-0.915482	0.838108	0.0225307
ZAP70_485_497	Axitinib	-0.2	1	0.8	-0.777376	0.604314	0.0120816
ZBT16_621_633	Axitinib	-1	0.16	0	-0.817446	0.668218	0.00464877
41_654_666	Bosutinib	0.2	0.16	0.8	0.171098	0.0292744	0.00157629
ACHD_383_395	Bosutinib	-0.2	0.36	0.8	-0.19515	0.0380834	0.0189392
AKT1_170_182	Bosutinib	0.4	0.36	0.6	0.586236	0.343673	0.0318916
AKT1_309_321_C310S	Bosutinib	0.2	0	0.8	-0.157605	0.0248394	0.0467782
AKT1_320_332	Bosutinib	0.2	0.36	0.8	0.0575521	0.00331224	0.0676325
AMPE_5_17	Bosutinib	0.4	0.04	0.6	0.458722	0.210426	0.0838409
ANXA1_14_26	Bosutinib	0.4	0.16	0.6	0.163521	0.0267392	0.098335
ANXA2_17_29	Bosutinib	0	0.04	1	0.0396533	0.00157239	0.11502
ARAF_297_307	Bosutinib	0.4	0.04	0.6	0.421908	0.178006	0.125681
B3AT_39_51	Bosutinib	-0.4	0.04	0.6	-0.0677336	0.00458784	0.142487
BTLA_252_262	Bosutinib	0.4	1	0.6	-0.123986	0.0153725	0.155459
C1R_199_211	Bosutinib	-0.6	0.16	0.4	-0.518712	0.269062	0.166785
CALM_93_105	Bosutinib	-0.6	1	0.4	-0.321292	0.103228	0.177879
CALM_95_107	Bosutinib	0.2	0.36	0.8	0.0800926	0.00641483	0.188186
CBL_693_705	Bosutinib	-0.8	0.04	0.2	-0.656078	0.430438	0.204246
CD28_185_197	Bosutinib	-1	0.36	0	-0.887777	0.788148	0.215634
CD28_203_215	Bosutinib	0	0	1	0.0166985	0.000278839	0.231688
CD3E_182_194	Bosutinib	1	0.36	0	0.726677	0.528059	0.248274
CD3E_193_205	Bosutinib	0.8	0.16	0.2	0.85091	0.724048	0.260003
CD3Z_105_117	Bosutinib	0.8	0.16	0.2	0.256719	0.0659047	0.273323
CD3Z_116_128	Bosutinib	-0.4	0.16	0.6	-0.00116173	1.34961e-06	0.284575
CD3Z_117_129	Bosutinib	0	0.64	1	0.0265408	0.000704413	0.303426
CD3Z_135_147	Bosutinib	0.8	0.04	0.2	0.336491	0.113226	0.317425
CD3Z_146_158	Bosutinib	-0.4	0.36	0.6	-0.0966908	0.00934912	0.333286
CD3Z_147_159	Bosutinib	-0.4	0.64	0.6	0.135098	0.0182514	0.349059
CD3Z_77_89	Bosutinib	0.2	0.04	0.8	-0.107388	0.0115321	0.360352
CD70_9_21_C17S	Bosutinib	0.4	0.544444	0.6	0.417468	0.17428	0.371361
CDK1_9_21	Bosutinib	-0.2	0.9	0.8	-0.421286	0.177482	0.384007
CDK2_8_20	Bosutinib	0	0.0444444	1	-0.161118	0.025959	0.395768
CDK4_11_23	Bosutinib	0	0.4	1	0.0282545	0.000798319	0.407877
CDK7_157_169	Bosutinib	0.4	0.0111111	0.6	0.379105	0.143721	0.422902
CRK_214_226	Bosutinib	-0.6	0.4	0.4	-0.550179	0.302697	0.435414
CTNB1_79_91	Bosutinib	0.2	0.04	0.8	-0.284821	0.0811229	0.450028
DCX_67_79	Bosutinib	0.8	1	0.2	0.582645	0.339476	0.460974
DDR1_506_518	Bosutinib	0.4	1	0.6	-0.175643	0.0308503	0.474508
DYR1A_212_224	Bosutinib	-0.4	0	0.6	-0.137584	0.0189292	0.483634
DYR1A_312_324	Bosutinib	1	1	0	0.839577	0.70489	0.499468
EFS_246_258	Bosutinib	0.4	0.16	0.6	0.0961794	0.00925049	0.510936
EFS_246_258_Y253F	Bosutinib	0	0.64	1	-0.0927683	0.00860595	0.522471
EGFR_1062_1074	Bosutinib	-0.8	0.64	0.2	-0.634178	0.402182	0.534578
EGFR_1103_1115	Bosutinib	0.8	0.36	0.2	0.586281	0.343725	0.542992
EGFR_1118_1130	Bosutinib	-0.4	1	0.6	-0.56238	0.316272	0.559801
EGFR_1165_1177	Bosutinib	0	0.64	1	-0.197498	0.0390053	0.569019
EGFR_1190_1202	Bosutinib	1	0.36	0	0.91033	0.8287	0.579353
EGFR_862_874	Bosutinib	-0.4	0.16	0.6	-0.190441	0.0362678	0.590562
EGFR_908_920	Bosutinib	-0.6	0.16	0.4	-0.435552	0.189706	0.600408
ENOG_37_49	Bosutinib	0.4	0.16	0.6	0.242953	0.0590263	0.611476
EPHA1_774_786	Bosutinib	0	0.04	1	0.115996	0.0134551	0.619133
EPHA2_581_593	Bosutinib	0.2	0.16	0.8	0.20014	0.0400559	0.625686
EPHA2_765_777	Bosutinib	0	0.16	1	0.0578757	0.0033496	0.63753
EPHA4_589_601	Bosutinib	0.4	0.16	0.6	0.501027	0.251028	0.647406
EPHA4_921_933	Bosutinib	-0.4	0.16	0.6	-0.366419	0.134263	0.655273
EPHA7_607_619	Bosutinib	0.4	0.16	0.6	-0.0879934	0.00774283	0.664053
EPHB1_771_783	Bosutinib	0.6	0.36	0.4	0.239743	0.0574766	0.673497
EPHB1_921_933	Bosutinib	0.4	0.16	0.6	0.251886	0.0634468	0.681058
EPHB4_583_595	Bosutinib	-0.8	0.04	0.2	-0.631776	0.399141	0.693458
EPOR_361_373	Bosutinib	-0.2	0.16	0.8	-0.265157	0.0703082	0.706813
EPOR_419_431	Bosutinib	0.4	0.64	0.6	0.234316	0.0549038	0.719503
ERBB2_1241_1253	Bosutinib	0.4	0.04	0.6	-0.0834436	0.00696283	0.731103
ERBB2_870_882	Bosutinib	-0.2	0.64	0.8	-0.255223	0.065139	0.739641
ERBB3_1283_1295	Bosutinib	-0.6	0.36	0.4	-0.378066	0.142934	0.748102
ERBB4_1181_1193	Bosutinib	-0.6	0.16	0.4	-0.383039	0.146719	0.7593
ERBB4_1277_1289	Bosutinib	-0.8	0.16	0.2	-0.376908	0.14206	0.768824
FABPH_13_25	Bosutinib	-0.6	0.64	0.4	-0.388496	0.150929	0.778964
FAK1_569_581	Bosutinib	0	0.64	1	0.16352	0.0267388	0.789263
FAK2_572_584	Bosutinib	0	0.16	1	0.0478186	0.00228661	0.79986
FER_707_719	Bosutinib	0.4	0.64	0.6	0.183084	0.0335199	0.811483
FES_706_718	Bosutinib	0.8	0.16	0.2	0.303997	0.0924144	0.820596
FGFR1_761_773	Bosutinib	-0.2	0	0.8	-0.0630104	0.00397031	0.831127
FGFR2_762_774	Bosutinib	-0.4	0.16	0.6	-0.316665	0.100276	0.8428
FGFR3_641_653	Bosutinib	-0.6	0.64	0.4	-0.486753	0.236929	0.850834
FGFR3_753_765	Bosutinib	-0.4	0.36	0.6	-0.419579	0.176046	0.864015
FRK_380_392	Bosutinib	0	0.16	1	-0.34135	0.11652	0.872875
FYN_525_537	Bosutinib	-0.6	0.04	0.4	-0.426915	0.182256	0.884254
GAB1_622_632	Bosutinib	0.8	0.36	0.2	0.847358	0.718016	0.892186
GAB2_638_648	Bosutinib	-0.4	0.16	0.6	-0.207378	0.0430057	0.902378
GSK3B_210_222_C218S	Bosutinib	0	1	1	0.115746	0.0133972	0.909158
HAVR2_257_267	Bosutinib	0.8	0	0.2	0.561012	0.314735	0.920645
INSR_1348_1360	Bosutinib	-0.4	0	0.6	-0.280731	0.0788099	0.930794
INSR_992_1004	Bosutinib	0	1	1	-0.0414252	0.00171604	0.939214
IRS1_890_902	Bosutinib	1	0.04	0	0.9996	0.9992	0.948214
IRS2_626_638	Bosutinib	0.2	0.04	0.8	-0.0100082	0.000100164	0.957317
JAK1_1027_1039	Bosutinib	0.2	0.16	0.8	-0.16867	0.0284497	0.968022
JAK1_214_226	Bosutinib	-0.2	0.16	0.8	-0.600782	0.360939	0.976816
JAK2_1001_1013	Bosutinib	-0.6	0.64	0.4	-0.392609	0.154142	0.984288
JAK2_563_577	Bosutinib	-0.4	0	0.6	-0.11712	0.0137171	0.992011
JAK3_974_986	Bosutinib	0.2	0.04	0.8	0.400635	0.160508	0.999623
K2C6B_53_65	Bosutinib	-0.6	0.64	0.4	-0.140209	0.0196585	0.98836
K2C8_425_437	Bosutinib	0.2	0.36	0.8	-0.335258	0.112398	0.980173
KIT_930_942_C942S	Bosutinib	0.4	1	0.6	0.255271	0.0651631	0.970508
KSYK_518_530	Bosutinib	0.4	0.16	0.6	0.0212039	0.000449604	0.963376
LAT_194_206	Bosutinib	-0.4	0.16	0.6	-0.35297	0.124588	0.957831
LAT_249_261	Bosutinib	0.4	0.64	0.6	0.214574	0.0460421	0.95116
LCK_387_399	Bosutinib	1	0.64	0	0.83093	0.690444	0.942611
LYN_391_403	Bosutinib	-0.4	0.64	0.6	0.00539068	2.90595e-05	0.930656
LYN_501_512	Bosutinib	-0.4	0.16	0.6	-0.213665	0.0456528	0.922177
MAPK3_198_210_C203S	Bosutinib	-0.8	0	0.2	-0.684513	0.468558	0.911756
MBP_198_210	Bosutinib	-0.4	0.04	0.6	-0.0205688	0.000423076	0.904337
MBP_259_271	Bosutinib	1	0.16	0	0.833963	0.695494	0.892562
MBP_263_275	Bosutinib	-0.6	0.16	0.4	-0.277785	0.0771644	0.881539
MET_1227_1239	Bosutinib	-0.8	0.64	0.2	-0.118424	0.0140243	0.873901
MET_1228_1240	Bosutinib	-0.4	0.64	0.6	-0.47135	0.222171	0.863886
MET_1360_1370_C1361S	Bosutinib	0.2	0.16	0.8	0.234315	0.0549036	0.854542
MK01_180_192	Bosutinib	0.4	0.16	0.6	-0.0928522	0.00862153	0.842106
MK01_198_210	Bosutinib	-0.4	0.16	0.6	-0.326563	0.106643	0.832772
MK01_200_209	Bosutinib	0.2	0.16	0.8	-0.217048	0.0471099	0.821249
MK03_199_208	Bosutinib	0.4	0.16	0.6	0.360962	0.130293	0.811807
MK07_212_224	Bosutinib	0	0.36	1	0.0656981	0.00431625	0.804145
MK08_181_191	Bosutinib	0	0.64	1	0.0638172	0.00407263	0.79728
MK10_216_228	Bosutinib	0	0	1	0.0931526	0.00867741	0.788366
MK12_178_190	Bosutinib	-0.8	0	0.2	-0.629353	0.396085	0.781365
MK12_180_189_M182B	Bosutinib	-0.4	0.64	0.6	-0.0943391	0.00889986	0.77162
MK14_173_185	Bosutinib	-0.6	0	0.4	-0.392988	0.15444	0.759963
MK14_177_187	Bosutinib	-0.8	0.36	0.2	-0.350291	0.122704	0.747253
MPZL1_236_246	Bosutinib	0.4	0.16	0.6	0.424378	0.180097	0.73765
MUSK_548_560	Bosutinib	-0.4	0.64	0.6	-0.422209	0.17826	0.728846
NCF1_313_325	Bosutinib	0	0.16	1	0.238424	0.0568462	0.721206
NPT2A_501_513	Bosutinib	0.4	0.16	0.6	0.609911	0.371992	0.712458
NTRK1_489_501	Bosutinib	-0.8	0.04	0.2	-0.594975	0.353995	0.704715
NTRK2_509_521	Bosutinib	0.4	0.16	0.6	0.902143	0.813862	0.694186
NTRK2_696_708	Bosutinib	0.6	0.16	0.4	0.221036	0.0488567	0.684713
ODBA_340_352_D340K	Bosutinib	-0.8	0.64	0.2	-0.579516	0.335839	0.678688
ODPAT_291_303	Bosutinib	0	0.64	1	0.251791	0.0633987	0.668959
P85A_600_612	Bosutinib	-0.4	0.04	0.6	-0.256294	0.0656868	0.659443
PAXI_111_123	Bosutinib	0.4	0.16	0.6	0.0426745	0.00182112	0.651296
PAXI_24_36	Bosutinib	0.8	0.16	0.2	0.257446	0.0662784	0.640234
PDCD1_221_229_FS219_220KK	Bosutinib	-0.8	0.04	0.2	-0.612282	0.374889	0.630721
PDPK1_2_14	Bosutinib	0.4	0.16	0.6	0.355532	0.126403	0.622603
PDPK1_369_381	Bosutinib	0.6	0.04	0.4	0.0781223	0.00610309	0.614359
PECA1_706_718	Bosutinib	0.8	0.36	0.2	0.707992	0.501253	0.605623
PECA1_708_718	Bosutinib	0.6	0.16	0.4	0.553304	0.306145	0.596817
PERI_458_470	Bosutinib	-0.2	0.36	0.8	-0.0462701	0.00214092	0.588406
PGFRB_1002_1014	Bosutinib	-0.2	0.16	0.8	0.00567554	3.22118e-05	0.578631
PGFRB_1014_1028	Bosutinib	0.2	0.04	0.8	0.371888	0.138301	0.569729
PGFRB_572_584	Bosutinib	0.4	0	0.6	0.278687	0.0776664	0.563135
PGFRB_709_721	Bosutinib	0.2	0.16	0.8	-0.183743	0.0337614	0.552336
PGFRB_768_780	Bosutinib	0.4	0.16	0.6	0.478183	0.228659	0.542995
PGFRB_771_783	Bosutinib	0	1	1	0.0276294	0.000763386	0.531297
PLCG1_1246_1258	Bosutinib	0.4	0.16	0.6	-0.0883572	0.00780699	0.522972
PLCG1_764_776	Bosutinib	0.4	0.16	0.6	0.489314	0.239428	0.514753
PLCG1_777_789	Bosutinib	0.8	0.64	0.2	0.653092	0.426529	0.508118
PLCG2_1191_1203_C1200S	Bosutinib	0	0.16	1	0.0238371	0.000568207	0.495674
PLCG2_1211_1223	Bosutinib	-0.4	0.36	0.6	-0.190441	0.0362678	0.486672
PP2AB_297_309	Bosutinib	0.4	0.64	0.6	0.537852	0.289285	0.480956
PRGR_545_557	Bosutinib	-0.4	0.16	0.6	-0.595623	0.354767	0.472767
PRGR_786_798	Bosutinib	0.6	0.64	0.4	0.617403	0.381186	0.464935
PRRX2_202_214	Bosutinib	0.4	0.64	0.6	0.00411745	1.69534e-05	0.455398
PTN11_539_551	Bosutinib	0	0.04	1	0.0692059	0.00478946	0.445628
PTN11_541_551	Bosutinib	-1	0.36	0	-0.873398	0.762825	0.434569
PTN11_57_67	Bosutinib	0	0.16	1	0.164056	0.0269144	0.427184
PTN11_580_590	Bosutinib	0.4	0.04	0.6	0.150785	0.022736	0.418378
PTN6_531_541	Bosutinib	0.8	0.64	0.2	0.519209	0.269578	0.4057
PTN6_558_570	Bosutinib	0.2	0.36	0.8	-0.019083	0.000364159	0.396779
RAF1_332_344	Bosutinib	0	0.04	1	0.201599	0.040642	0.387718
RASA1_453_465	Bosutinib	0.4	0.16	0.6	0.531647	0.282649	0.377573
RB_804_816	Bosutinib	0.4	0.64	0.6	0.152663	0.0233061	0.370549
RBL2_99_111	Bosutinib	-0.6	0.64	0.4	-0.650192	0.422749	0.363484
RET_1022_1034	Bosutinib	-0.2	0.64	0.8	-0.455239	0.207242	0.35431
RET_680_692	Bosutinib	0	0.04	1	-0.0921294	0.00848782	0.344051
RON_1346_1358	Bosutinib	-0.2	0.64	0.8	-0.186365	0.0347318	0.336819
SHC1_309_321	Bosutinib	0	0.04	1	0.18249	0.0333027	0.326291
SRC_524_536	Bosutinib	-0.4	0.16	0.6	-0.190441	0.0362678	0.319763
STA5A_687_699	Bosutinib	-0.4	0.64	0.6	-0.205118	0.0420733	0.313646
STAT1_694_706	Bosutinib	-0.8	0.16	0.2	-0.399785	0.159828	0.304859
STAT2_684_696	Bosutinib	0.4	0.04	0.6	0.47168	0.222482	0.29555
STAT3_698_710	Bosutinib	0	0.64	1	-0.0081143	6.58418e-05	0.28491
STAT4_686_698	Bosutinib	-0.4	0.16	0.6	-0.342822	0.117527	0.276336
STAT4_714_726	Bosutinib	-0.2	0.64	0.8	-0.331602	0.10996	0.26416
STAT6_634_646	Bosutinib	0	0.04	1	0.135328	0.0183136	0.252479
TEC_512_524	Bosutinib	0.2	0.04	0.8	0.138807	0.0192675	0.24173
TIE2_986_998	Bosutinib	0.4	0.64	0.6	0.907837	0.824168	0.231756
TNNT1_2_14	Bosutinib	0	0	1	-0.370225	0.137067	0.222624
TYK2_1048_1060	Bosutinib	1	0.36	0	0.962053	0.925545	0.212705
TYRO3_679_691	Bosutinib	-0.8	0.64	0.2	-0.413764	0.171201	0.204884
VGFR1_1040_1052	Bosutinib	0.2	0.16	0.8	-0.286268	0.0819495	0.19451
VGFR1_1046_1058_Y1048F	Bosutinib	-0.2	0.16	0.8	-0.582514	0.339323	0.183482
VGFR1_1049_1061	Bosutinib	-0.4	0	0.6	-0.172314	0.029692	0.176006
VGFR1_1162_1174	Bosutinib	-0.4	1	0.6	-0.190441	0.0362678	0.164094
VGFR1_1206_1218	Bosutinib	0.2	1	0.8	0.0287624	0.000827275	0.153211
VGFR1_1235_1247	Bosutinib	-0.4	0.16	0.6	-0.370798	0.137491	0.143103
VGFR1_1320_1332_C1320K/C1321K	Bosutinib	-0.8	0.64	0.2	-0.535678	0.286951	0.131692
VGFR2_1046_1058	Bosutinib	-0.6	0	0.4	-0.436174	0.190247	0.121321
VGFR2_1168_1180	Bosutinib	0.2	0.36	0.8	-0.313907	0.0985379	0.111369
VGFR2_1207_1219_C1208S	Bosutinib	0.2	1	0.8	0.549972	0.302469	0.0978035
VGFR2_944_956	Bosutinib	0	0.16	1	0.140444	0.0197246	0.0856316
VGFR2_989_1001	Bosutinib	0.8	0.64	0.2	0.488476	0.238609	0.0752276
VGFR3_1061_1073	Bosutinib	0.8	0.64	0.2	0.964527	0.930312	0.0669542
VINC_815_827	Bosutinib	-0.4	0.16	0.6	-0.411241	0.169119	0.0549647
VISTA_260_270	Bosutinib	0.4	0.64	0.6	0.297689	0.0886186	0.0451681
YES_420_432	Bosutinib	0.8	0.16	0.2	0.338745	0.114748	0.0339633
ZAP70_313_325	Bosutinib	0.2	0.04	0.8	-0.141731	0.0200877	0.0224305
ZAP70_485_497	Bosutinib	0.2	0.16	0.8	0.061865	0.00382727	0.0120303
ZBT16_621_633	Bosutinib	-0.6	0.16	0.4	-0.424685	0.180357	0.004502
41_654_666	Cabozantinib	-0.6	0.16	0.4	-0.293952	0.0864075	0.00213577
ACHD_383_395	Cabozantinib	-1	0.04	0	-0.678397	0.460223	0.0190545
AKT1_170_182	Cabozantinib	0	0.04	1	0.409019	0.167297	0.0329052
AKT1_309_321_C310S	Cabozantinib	-0.6	0.64	0.4	-0.431726	0.186387	0.0474226
AKT1_320_332	Cabozantinib	-0.6	0.16	0.4	-0.343299	0.117854	0.067868
AMPE_5_17	Cabozantinib	0.8	0.36	0.2	0.52232	0.272818	0.0851222
ANXA1_14_26	Cabozantinib	-0.8	0.16	0.2	-0.401078	0.160864	0.101107
ANXA2_17_29	Cabozantinib	-0.4	0.64	0.6	-0.324738	0.105455	0.115443
ARAF_297_307	Cabozantinib	-0.8	0.16	0.2	-0.14438	0.0208457	0.125971
B3AT_39_51	Cabozantinib	-0.8	0.64	0.2	-0.48675	0.236925	0.142516
BTLA_252_262	Cabozantinib	-0.8	0.64	0.2	-0.622973	0.388095	0.155741
C1R_199_211	Cabozantinib	0.2	0.04	0.8	-0.278895	0.0777823	0.166888
CALM_93_105	Cabozantinib	0.2	0.64	0.8	0.0728749	0.00531074	0.178013
CALM_95_107	Cabozantinib	-0.6	1	0.4	-0.236586	0.0559731	0.188873
CBL_693_705	Cabozantinib	-0.4	0.16	0.6	-0.567127	0.321633	0.204283
CD28_185_197	Cabozantinib	-0.2	0.64	0.8	-0.505761	0.255794	0.216643
CD28_203_215	Cabozantinib	0.4	1	0.6	0.223799	0.0500859	0.232539
CD3E_182_194	Cabozantinib	0.2	0.16	0.8	0.253338	0.0641803	0.248444
CD3E_193_205	Cabozantinib	0.4	0.16	0.6	0.874429	0.764626	0.260566
CD3Z_105_117	Cabozantinib	-0.4	0.36	0.6	-0.246318	0.0606724	0.273932
CD3Z_116_128	Cabozantinib	-0.8	0	0.2	-0.451542	0.20389	0.284949
CD3Z_117_129	Cabozantinib	-0.4	0.64	0.6	-0.430162	0.185039	0.303486
CD3Z_135_147	Cabozantinib	-0.4	0.64	0.6	-0.190799	0.0364041	0.31904
CD3Z_146_158	Cabozantinib	-0.8	0.36	0.2	-0.532495	0.283551	0.334015
CD3Z_147_159	Cabozantinib	0.8	0.04	0.2	0.660398	0.436126	0.349889
CD3Z_77_89	Cabozantinib	-0.6	1	0.4	-0.528648	0.279469	0.360352
CD70_9_21_C17S	Cabozantinib	0	0.9	1	0.372678	0.138889	0.371552
CDK1_9_21	Cabozantinib	-1	0.1	0	-0.846344	0.716297	0.384318
CDK2_8_20	Cabozantinib	0.4	0.9	0.6	-0.0446265	0.00199153	0.395852
CDK4_11_23	Cabozantinib	-0.4	0.1	0.6	-0.430271	0.185133	0.40791
CDK7_157_169	Cabozantinib	0.8	0.1	0.2	0.749958	0.562438	0.42344
CRK_214_226	Cabozantinib	0.2	0.0444444	0.8	-0.239295	0.0572619	0.435592
CTNB1_79_91	Cabozantinib	-0.6	0.16	0.4	-0.491758	0.241826	0.450314
DCX_67_79	Cabozantinib	0.4	0.64	0.6	0.504009	0.254025	0.462029
DDR1_506_518	Cabozantinib	-0.8	1	0.2	-0.687223	0.472276	0.474639
DYR1A_212_224	Cabozantinib	-0.8	0.04	0.2	-0.531313	0.282293	0.48418
DYR1A_312_324	Cabozantinib	0.2	0.64	0.8	0.399466	0.159573	0.500259
EFS_246_258	Cabozantinib	-0.8	0.16	0.2	-0.419269	0.175786	0.511181
EFS_246_258_Y253F	Cabozantinib	0.4	0.36	0.6	0.143741	0.0206615	0.522673
EGFR_1062_1074	Cabozantinib	0.4	0.16	0.6	-0.14638	0.0214271	0.53479
EGFR_1103_1115	Cabozantinib	-0.4	1	0.6	0.0517862	0.00268181	0.543126
EGFR_1118_1130	Cabozantinib	0	0.64	1	-0.130768	0.0171002	0.559881
EGFR_1165_1177	Cabozantinib	0.4	0.64	0.6	-0.18565	0.0344658	0.569267
EGFR_1190_1202	Cabozantinib	0.2	0.16	0.8	0.559658	0.313217	0.580584
EGFR_862_874	Cabozantinib	0.8	0.64	0.2	0.380421	0.14472	0.590905
EGFR_908_920	Cabozantinib	0.2	0.04	0.8	-0.392729	0.154236	0.600534
ENOG_37_49	Cabozantinib	-0.8	0.16	0.2	-0.333647	0.11132	0.611524
EPHA1_774_786	Cabozantinib	-0.4	0	0.6	-0.222249	0.0493948	0.619183
EPHA2_581_593	Cabozantinib	1	0.64	0	0.692552	0.479629	0.625708
EPHA2_765_777	Cabozantinib	-0.4	0.64	0.6	-0.28144	0.0792087	0.637823
EPHA4_589_601	Cabozantinib	0.8	0.04	0.2	0.648749	0.420876	0.648017
EPHA4_921_933	Cabozantinib	0.8	0.04	0.2	0.204583	0.0418543	0.655438
EPHA7_607_619	Cabozantinib	-0.8	0.16	0.2	-0.615684	0.379066	0.664089
EPHB1_771_783	Cabozantinib	-0.2	0.16	0.8	-0.229306	0.0525814	0.673558
EPHB1_921_933	Cabozantinib	0	0.04	1	0.167778	0.0281496	0.681516
EPHB4_583_595	Cabozantinib	-0.4	0.04	0.6	-0.381475	0.145523	0.694111
EPOR_361_373	Cabozantinib	-1	0.16	0	-0.754028	0.568559	0.706976
EPOR_419_431	Cabozantinib	-0.8	0.64	0.2	-0.330016	0.108911	0.720058
ERBB2_1241_1253	Cabozantinib	-0.8	0.16	0.2	-0.619822	0.38418	0.731356
ERBB2_870_882	Cabozantinib	-1	0.16	0	-0.668543	0.44695	0.739774
ERBB3_1283_1295	Cabozantinib	0.2	0.64	0.8	-0.322758	0.104173	0.748114
ERBB4_1181_1193	Cabozantinib	0.2	0.04	0.8	-0.304669	0.0928233	0.760087
ERBB4_1277_1289	Cabozantinib	-0.4	0.16	0.6	-0.431688	0.186354	0.769063
FABPH_13_25	Cabozantinib	0.2	0.64	0.8	-0.418662	0.175278	0.779174
FAK1_569_581	Cabozantinib	0.4	0.04	0.6	0.188517	0.0355386	0.789612
FAK2_572_584	Cabozantinib	0.4	1	0.6	0.0622116	0.00387028	0.801486
FER_707_719	Cabozantinib	-0.8	0.36	0.2	-0.353903	0.125247	0.811604
FES_706_718	Cabozantinib	-0.4	0.04	0.6	-0.197535	0.03902	0.820911
FGFR1_761_773	Cabozantinib	-1	0.64	0	-0.536008	0.287305	0.831166
FGFR2_762_774	Cabozantinib	0	0.16	1	-0.0605043	0.00366077	0.842822
FGFR3_641_653	Cabozantinib	0.2	0.04	0.8	-0.140869	0.0198442	0.851629
FGFR3_753_765	Cabozantinib	-0.8	0.16	0.2	-0.551204	0.303825	0.86412
FRK_380_392	Cabozantinib	-0.4	0.16	0.6	-0.384891	0.148141	0.874106
FYN_525_537	Cabozantinib	0.2	0.16	0.8	-0.146657	0.0215084	0.884343
GAB1_622_632	Cabozantinib	0.4	0.36	0.6	0.541815	0.293563	0.89268
GAB2_638_648	Cabozantinib	0.8	0.36	0.2	0.36724	0.134865	0.902403
GSK3B_210_222_C218S	Cabozantinib	0.4	0	0.6	0.129775	0.0168415	0.909307
HAVR2_257_267	Cabozantinib	-0.4	0.36	0.6	0.0768837	0.0059111	0.921076
INSR_1348_1360	Cabozantinib	-0.8	0.04	0.2	-0.637949	0.40698	0.931116
INSR_992_1004	Cabozantinib	-0.4	0.04	0.6	-0.418673	0.175287	0.939391
IRS1_890_902	Cabozantinib	0.2	0.16	0.8	0.834808	0.696904	0.948228
IRS2_626_638	Cabozantinib	-0.6	0.16	0.4	-0.520965	0.271404	0.957325
JAK1_1027_1039	Cabozantinib	-0.6	0.16	0.4	-0.5922	0.350701	0.968229
JAK1_214_226	Cabozantinib	0.6	0.64	0.4	-0.127046	0.0161406	0.976895
JAK2_1001_1013	Cabozantinib	0.2	0.04	0.8	-0.0604178	0.00365032	0.98471
JAK2_563_577	Cabozantinib	-0.8	0	0.2	-0.516671	0.266949	0.992078
JAK3_974_986	Cabozantinib	-0.6	0.64	0.4	-0.111923	0.0125267	0.999877
K2C6B_53_65	Cabozantinib	0.2	0.16	0.8	0.282224	0.0796505	0.98836
K2C8_425_437	Cabozantinib	-0.6	0.64	0.4	-0.627167	0.393338	0.980127
KIT_930_942_C942S	Cabozantinib	-0.8	0	0.2	-0.317949	0.101091	0.970299
KSYK_518_530	Cabozantinib	-0.8	0.36	0.2	-0.535065	0.286295	0.962667
LAT_194_206	Cabozantinib	-0.8	0.16	0.2	-0.557099	0.310359	0.957816
LAT_249_261	Cabozantinib	0	0.16	1	-0.0462248	0.00213674	0.951073
LCK_387_399	Cabozantinib	0.2	0.16	0.8	0.38489	0.14814	0.941947
LYN_391_403	Cabozantinib	-0.8	0.16	0.2	-0.446113	0.199017	0.930598
LYN_501_512	Cabozantinib	0.8	0.16	0.2	0.36181	0.130906	0.921846
MAPK3_198_210_C203S	Cabozantinib	-0.4	0	0.6	-0.275094	0.0756769	0.911643
MBP_198_210	Cabozantinib	0.8	1	0.2	0.494097	0.244132	0.903874
MBP_259_271	Cabozantinib	0.2	0.16	0.8	0.3985	0.158802	0.891762
MBP_263_275	Cabozantinib	0.2	0.16	0.8	-0.0437919	0.00191773	0.881346
MET_1227_1239	Cabozantinib	0.4	0.64	0.6	0.381846	0.145806	0.873301
MET_1228_1240	Cabozantinib	-0.8	0.36	0.2	-0.808459	0.653606	0.86385
MET_1360_1370_C1361S	Cabozantinib	1	0.04	0	0.729719	0.532489	0.854391
MK01_180_192	Cabozantinib	-0.8	0.64	0.2	-0.626245	0.392183	0.841733
MK01_198_210	Cabozantinib	0.8	1	0.2	0.250047	0.0625233	0.832503
MK01_200_209	Cabozantinib	-0.6	0.16	0.4	-0.369014	0.136172	0.820525
MK03_199_208	Cabozantinib	0	0.64	1	0.0708325	0.00501724	0.811685
MK07_212_224	Cabozantinib	-0.4	0.64	0.6	-0.364768	0.133056	0.803858
MK08_181_191	Cabozantinib	0.4	0.16	0.6	0.259114	0.0671402	0.796216
MK10_216_228	Cabozantinib	0.4	0.64	0.6	0.407551	0.166098	0.787852
MK12_178_190	Cabozantinib	-0.4	0.16	0.6	-0.18385	0.0338007	0.781353
MK12_180_189_M182B	Cabozantinib	-0.8	0.64	0.2	-0.506501	0.256543	0.771496
MK14_173_185	Cabozantinib	0.2	0.64	0.8	-0.0335163	0.00112334	0.759942
MK14_177_187	Cabozantinib	-0.4	0.36	0.6	-0.418852	0.175437	0.747242
MPZL1_236_246	Cabozantinib	-0.8	1	0.2	-0.147023	0.0216157	0.737643
MUSK_548_560	Cabozantinib	-0.8	0.16	0.2	-0.690106	0.476246	0.728427
NCF1_313_325	Cabozantinib	0.4	0.04	0.6	0.414217	0.171575	0.721122
NPT2A_501_513	Cabozantinib	0.8	0.64	0.2	0.614063	0.377073	0.711972
NTRK1_489_501	Cabozantinib	0.4	0.64	0.6	-0.0952222	0.00906728	0.704705
NTRK2_509_521	Cabozantinib	0.8	0.64	0.2	0.982279	0.964872	0.693968
NTRK2_696_708	Cabozantinib	-0.2	0.64	0.8	-0.14255	0.0203206	0.684195
ODBA_340_352_D340K	Cabozantinib	0.4	0.36	0.6	-0.0660169	0.00435823	0.678659
ODPAT_291_303	Cabozantinib	0.4	0.36	0.6	0.235547	0.0554826	0.668906
P85A_600_612	Cabozantinib	-0.8	0.36	0.2	-0.524722	0.275333	0.658988
PAXI_111_123	Cabozantinib	-0.8	0.36	0.2	-0.468933	0.219898	0.65117
PAXI_24_36	Cabozantinib	-0.4	0.16	0.6	-0.278652	0.077647	0.640177
PDCD1_221_229_FS219_220KK	Cabozantinib	0.4	0.36	0.6	-0.0905723	0.00820334	0.629937
PDPK1_2_14	Cabozantinib	0	0.16	1	0.066878	0.00447266	0.622592
PDPK1_369_381	Cabozantinib	-0.2	0.04	0.8	-0.380482	0.144767	0.613862
PECA1_706_718	Cabozantinib	-0.4	0.16	0.6	0.213438	0.0455558	0.605344
PECA1_708_718	Cabozantinib	-0.2	0.64	0.8	0.457155	0.208991	0.596593
PERI_458_470	Cabozantinib	-1	0	0	-0.517852	0.268171	0.588275
PGFRB_1002_1014	Cabozantinib	-1	0.04	0	-0.467604	0.218653	0.578553
PGFRB_1014_1028	Cabozantinib	-0.6	0.16	0.4	-0.142671	0.0203551	0.569523
PGFRB_572_584	Cabozantinib	0	0.16	1	-0.0629755	0.00396591	0.562916
PGFRB_709_721	Cabozantinib	-0.6	0.36	0.4	-0.486203	0.236393	0.551402
PGFRB_768_780	Cabozantinib	0	0.64	1	0.314654	0.0990069	0.542663
PGFRB_771_783	Cabozantinib	-0.4	0.64	0.6	-0.430205	0.185076	0.531115
PLCG1_1246_1258	Cabozantinib	0	1	1	-0.292553	0.085587	0.522492
PLCG1_764_776	Cabozantinib	-0.8	0.04	0.2	-0.034892	0.00121745	0.514701
PLCG1_777_789	Cabozantinib	0.4	0.16	0.6	0.655413	0.429567	0.508077
PLCG2_1191_1203_C1200S	Cabozantinib	0.4	0.36	0.6	0.0746134	0.00556717	0.495588
PLCG2_1211_1223	Cabozantinib	0.8	0.04	0.2	0.380421	0.14472	0.486358
PP2AB_297_309	Cabozantinib	0	0.16	1	0.403076	0.16247	0.480666
PRGR_545_557	Cabozantinib	0.8	0	0.2	-0.110992	0.0123193	0.472511
PRGR_786_798	Cabozantinib	-0.2	0.04	0.8	0.200981	0.0403935	0.464663
PRRX2_202_214	Cabozantinib	0	0.16	1	-0.157894	0.0249304	0.455339
PTN11_539_551	Cabozantinib	0.4	0	0.6	0.137526	0.0189135	0.445486
PTN11_541_551	Cabozantinib	-0.2	0.04	0.8	-0.482986	0.233275	0.434175
PTN11_57_67	Cabozantinib	0.4	0.64	0.6	0.187516	0.0351621	0.426761
PTN11_580_590	Cabozantinib	-0.8	0.36	0.2	-0.372144	0.138491	0.4179
PTN6_531_541	Cabozantinib	-0.4	0.36	0.6	-0.036083	0.00130198	0.40561
PTN6_558_570	Cabozantinib	-0.6	0.16	0.4	-0.487763	0.237913	0.396647
RAF1_332_344	Cabozantinib	0.4	0	0.6	0.323768	0.104825	0.3876
RASA1_453_465	Cabozantinib	0	0.64	1	0.339626	0.115346	0.377285
RB_804_816	Cabozantinib	-0.8	0.16	0.2	-0.405914	0.164766	0.370108
RBL2_99_111	Cabozantinib	0.2	0.16	0.8	-0.312524	0.0976712	0.363456
RET_1022_1034	Cabozantinib	-1	0.16	0	-0.858526	0.737066	0.353367
RET_680_692	Cabozantinib	-0.4	0.36	0.6	-0.398577	0.158864	0.343922
RON_1346_1358	Cabozantinib	-1	0.16	0	-0.695401	0.483582	0.33655
SHC1_309_321	Cabozantinib	0.4	0.16	0.6	0.165961	0.027543	0.326024
SRC_524_536	Cabozantinib	0.8	0	0.2	0.380421	0.14472	0.319748
STA5A_687_699	Cabozantinib	0.8	1	0.2	0.369118	0.136248	0.313645
STAT1_694_706	Cabozantinib	0.4	0.16	0.6	0.0806442	0.00650349	0.304631
STAT2_684_696	Cabozantinib	0	0.16	1	0.293997	0.0864342	0.295329
STAT3_698_710	Cabozantinib	-0.4	0.64	0.6	-0.439261	0.19295	0.284876
STAT4_686_698	Cabozantinib	0.8	0.64	0.2	0.216137	0.0467151	0.275924
STAT4_714_726	Cabozantinib	0.6	0.16	0.4	0.13185	0.0173843	0.264132
STAT6_634_646	Cabozantinib	0.4	0.64	0.6	0.0984878	0.00969985	0.25186
TEC_512_524	Cabozantinib	-0.6	0.36	0.4	-0.351482	0.123539	0.241304
TIE2_986_998	Cabozantinib	0.8	0.16	0.2	0.987341	0.974842	0.231586
TNNT1_2_14	Cabozantinib	-0.4	0.64	0.6	-0.348704	0.121594	0.222553
TYK2_1048_1060	Cabozantinib	0.2	0.04	0.8	0.716395	0.513222	0.212441
TYRO3_679_691	Cabozantinib	0.4	0.04	0.6	0.0710156	0.00504321	0.204528
VGFR1_1040_1052	Cabozantinib	-0.6	0.04	0.4	-0.411594	0.16941	0.193981
VGFR1_1046_1058_Y1048F	Cabozantinib	0.6	0.16	0.4	-0.109584	0.0120085	0.183394
VGFR1_1049_1061	Cabozantinib	-0.8	0.16	0.2	-0.570709	0.325708	0.175496
VGFR1_1162_1174	Cabozantinib	0.8	0.16	0.2	0.380421	0.14472	0.164082
VGFR1_1206_1218	Cabozantinib	-0.6	0.16	0.4	-0.483772	0.234035	0.153024
VGFR1_1235_1247	Cabozantinib	0.8	0.16	0.2	0.20204	0.0408202	0.142987
VGFR1_1320_1332_C1320K/C1321K	Cabozantinib	0.4	1	0.6	0.0179223	0.000321208	0.130896
VGFR2_1046_1058	Cabozantinib	0.2	0.64	0.8	-0.113438	0.0128682	0.121261
VGFR2_1168_1180	Cabozantinib	-0.6	0.64	0.4	-0.704974	0.496989	0.110661
VGFR2_1207_1219_C1208S	Cabozantinib	1	0.04	0	0.907502	0.82356	0.0974407
VGFR2_944_956	Cabozantinib	0.4	0.64	0.6	0.184391	0.0340002	0.0855153
VGFR2_989_1001	Cabozantinib	-0.4	0.04	0.6	-0.0188111	0.000353859	0.074885
VGFR3_1061_1073	Cabozantinib	0.4	0.16	0.6	0.947104	0.897006	0.0668535
VINC_815_827	Cabozantinib	0.8	0.16	0.2	0.127997	0.0163833	0.0548291
VISTA_260_270	Cabozantinib	0.8	0.64	0.2	0.607708	0.369309	0.0449345
YES_420_432	Cabozantinib	-0.4	0.16	0.6	-0.154901	0.0239945	0.0337575
ZAP70_313_325	Cabozantinib	-0.6	0.16	0.4	-0.36103	0.130342	0.0223751
ZAP70_485_497	Cabozantinib	-0.6	0.04	0.4	-0.275875	0.076107	0.0115864
ZBT16_621_633	Cabozantinib	0.2	0.16	0.8	-0.0899223	0.00808601	0.00431187
41_654_666	Ceritinib	-0.737865	0.04	0.262135	-0.330184	0.109022	0.00220107
ACHD_383_395	Ceritinib	-0.948683	0.16	0.0513167	-0.936782	0.877561	0.0195706
AKT1_170_182	Ceritinib	-0.210819	0.16	0.789181	0.309288	0.0956588	0.0344968
AKT1_309_321_C310S	Ceritinib	-0.737865	0.16	0.262135	0.0147535	0.000217665	0.0492643
AKT1_320_332	Ceritinib	-0.737865	0.16	0.262135	-0.194909	0.0379896	0.0692968
AMPE_5_17	Ceritinib	0.632456	0.16	0.367544	0.672526	0.452292	0.0857457
ANXA1_14_26	Ceritinib	-0.948683	0.64	0.0513167	-0.715593	0.512073	0.101707
ANXA2_17_29	Ceritinib	-0.316228	0.04	0.683772	-0.962841	0.927062	0.115849
ARAF_297_307	Ceritinib	-0.948683	0.16	0.0513167	-0.681982	0.4651	0.125973
B3AT_39_51	Ceritinib	-0.632456	0.64	0.367544	-0.991894	0.983854	0.142745
BTLA_252_262	Ceritinib	-0.948683	0.16	0.0513167	-0.597822	0.357391	0.15603
C1R_199_211	Ceritinib	0.316228	0.16	0.683772	0.696574	0.485215	0.166942
CALM_93_105	Ceritinib	0.316228	1	0.683772	0.921662	0.849461	0.178177
CALM_95_107	Ceritinib	-0.737865	0.64	0.262135	0.00777822	6.05007e-05	0.188906
CBL_693_705	Ceritinib	-0.105409	0.64	0.894591	-0.43277	0.18729	0.204448
CD28_185_197	Ceritinib	0.105409	0.04	0.894591	0.477529	0.228034	0.216726
CD28_203_215	Ceritinib	0.316228	0.64	0.683772	0.830872	0.690348	0.232691
CD3E_182_194	Ceritinib	-0.105409	0.64	0.894591	-0.405208	0.164193	0.248937
CD3E_193_205	Ceritinib	0.105409	0.16	0.894591	0.46463	0.215881	0.262598
CD3Z_105_117	Ceritinib	-0.632456	0.64	0.367544	-0.97176	0.944318	0.274031
CD3Z_116_128	Ceritinib	-0.632456	0.16	0.367544	-0.999231	0.998462	0.28552
CD3Z_117_129	Ceritinib	-0.316228	0.64	0.683772	-0.999809	0.999618	0.303953
CD3Z_135_147	Ceritinib	-0.632456	0.16	0.367544	-0.939943	0.883492	0.319238
CD3Z_146_158	Ceritinib	-0.632456	0.04	0.367544	-0.992008	0.98408	0.33419
CD3Z_147_159	Ceritinib	0.948683	0.16	0.0513167	0.818137	0.669349	0.350158
CD3Z_77_89	Ceritinib	-0.737865	0.16	0.262135	-0.321341	0.10326	0.361429
CD70_9_21_C17S	Ceritinib	-0.210819	0.0444444	0.789181	0.532116	0.283148	0.371833
CDK1_9_21	Ceritinib	-0.948683	0.4	0.0513167	-0.809425	0.655169	0.384396
CDK2_8_20	Ceritinib	0.316228	0.1	0.683772	0.682809	0.466228	0.396832
CDK4_11_23	Ceritinib	-0.316228	0.0444444	0.683772	-0.999895	0.99979	0.408377
CDK7_157_169	Ceritinib	0.632456	0.9	0.367544	0.913457	0.834404	0.424599
CRK_214_226	Ceritinib	0.316228	0.9	0.683772	0.754978	0.569992	0.435857
CTNB1_79_91	Ceritinib	-0.737865	0.16	0.262135	0.0964537	0.00930332	0.450333
DCX_67_79	Ceritinib	0.105409	0.64	0.894591	0.46453	0.215788	0.462148
DDR1_506_518	Ceritinib	-0.948683	0.64	0.0513167	-0.744197	0.553829	0.474751
DYR1A_212_224	Ceritinib	-0.632456	1	0.367544	-0.979767	0.959943	0.484771
DYR1A_312_324	Ceritinib	-0.105409	1	0.894591	-0.486429	0.236613	0.500746
EFS_246_258	Ceritinib	-0.948683	0	0.0513167	-0.985118	0.970457	0.511458
EFS_246_258_Y253F	Ceritinib	0.316228	0.04	0.683772	0.843442	0.711395	0.523028
EGFR_1062_1074	Ceritinib	0.632456	0.64	0.367544	0.397334	0.157874	0.534828
EGFR_1103_1115	Ceritinib	-0.632456	0.64	0.367544	-0.772153	0.59622	0.543168
EGFR_1118_1130	Ceritinib	0.210819	0.16	0.789181	0.211559	0.044757	0.560308
EGFR_1165_1177	Ceritinib	0.316228	0.16	0.683772	0.52124	0.271692	0.570079
EGFR_1190_1202	Ceritinib	-0.105409	0.16	0.894591	-0.210078	0.0441328	0.580631
EGFR_862_874	Ceritinib	0.948683	0.16	0.0513167	0.877456	0.769929	0.590981
EGFR_908_920	Ceritinib	0.316228	0.04	0.683772	0.469785	0.220698	0.600607
ENOG_37_49	Ceritinib	-0.948683	0.04	0.0513167	-0.827098	0.684092	0.611918
EPHA1_774_786	Ceritinib	-0.316228	0.16	0.683772	-0.933147	0.870762	0.619276
EPHA2_581_593	Ceritinib	0.948683	0	0.0513167	0.914252	0.835857	0.626204
EPHA2_765_777	Ceritinib	-0.316228	0.16	0.683772	-0.943187	0.889603	0.63819
EPHA4_589_601	Ceritinib	0.632456	0.36	0.367544	0.755472	0.570738	0.648317
EPHA4_921_933	Ceritinib	0.948683	0	0.0513167	0.84397	0.712285	0.655617
EPHA7_607_619	Ceritinib	-0.948683	0.64	0.0513167	-0.713879	0.509623	0.66417
EPHB1_771_783	Ceritinib	-0.316228	0.16	0.683772	-0.976057	0.952688	0.673644
EPHB1_921_933	Ceritinib	-0.210819	0.16	0.789181	0.468485	0.219478	0.681716
EPHB4_583_595	Ceritinib	-0.105409	0.04	0.894591	-0.171902	0.0295502	0.694208
EPOR_361_373	Ceritinib	-0.948683	0.04	0.0513167	-0.786976	0.619332	0.707024
EPOR_419_431	Ceritinib	-0.948683	0.04	0.0513167	-0.909529	0.827243	0.720175
ERBB2_1241_1253	Ceritinib	-0.948683	0.16	0.0513167	-0.795085	0.63216	0.731649
ERBB2_870_882	Ceritinib	-0.948683	0.16	0.0513167	-0.958204	0.918154	0.739823
ERBB3_1283_1295	Ceritinib	0.316228	0.16	0.683772	0.516366	0.266634	0.748133
ERBB4_1181_1193	Ceritinib	0.316228	0	0.683772	0.548552	0.300909	0.760093
ERBB4_1277_1289	Ceritinib	-0.210819	0.04	0.789181	0.33806	0.114284	0.769083
FABPH_13_25	Ceritinib	0.316228	0.16	0.683772	0.374533	0.140275	0.779466
FAK1_569_581	Ceritinib	0.316228	0.16	0.683772	0.622156	0.387078	0.789658
FAK2_572_584	Ceritinib	0.316228	0.16	0.683772	0.589627	0.34766	0.801496
FER_707_719	Ceritinib	-0.948683	0.04	0.0513167	-0.963992	0.929281	0.811901
FES_706_718	Ceritinib	-0.632456	0	0.367544	-0.959884	0.921377	0.821984
FGFR1_761_773	Ceritinib	-0.948683	0.64	0.0513167	-0.991729	0.983526	0.831212
FGFR2_762_774	Ceritinib	0.210819	0.16	0.789181	-0.174342	0.0303952	0.842984
FGFR3_641_653	Ceritinib	0.316228	0.16	0.683772	0.819051	0.670845	0.852176
FGFR3_753_765	Ceritinib	-0.632456	0.04	0.367544	-0.754458	0.569207	0.864369
FRK_380_392	Ceritinib	-0.316228	0.16	0.683772	-0.655886	0.430187	0.8746
FYN_525_537	Ceritinib	0.316228	0.16	0.683772	0.784606	0.615607	0.884564
GAB1_622_632	Ceritinib	0.210819	0.04	0.789181	-0.516564	0.266839	0.892816
GAB2_638_648	Ceritinib	0.948683	0.04	0.0513167	0.846103	0.715891	0.902688
GSK3B_210_222_C218S	Ceritinib	0.316228	0.64	0.683772	0.600422	0.360507	0.909748
HAVR2_257_267	Ceritinib	-0.632456	0.16	0.367544	-0.842832	0.710365	0.921115
INSR_1348_1360	Ceritinib	-0.632456	0.36	0.367544	-0.945228	0.893455	0.931234
INSR_992_1004	Ceritinib	-0.316228	0	0.683772	-0.975822	0.952229	0.939398
IRS1_890_902	Ceritinib	-0.105409	1	0.894591	-0.0103247	0.0001066	0.948313
IRS2_626_638	Ceritinib	-0.737865	0.64	0.262135	-0.559088	0.31258	0.957416
JAK1_1027_1039	Ceritinib	-0.737865	0.16	0.262135	-0.364201	0.132642	0.968291
JAK1_214_226	Ceritinib	0.737865	1	0.262135	0.338734	0.114741	0.976977
JAK2_1001_1013	Ceritinib	0.316228	0.16	0.683772	0.848605	0.72013	0.984963
JAK2_563_577	Ceritinib	-0.632456	0.16	0.367544	-0.983372	0.96702	0.992222
JAK3_974_986	Ceritinib	-0.737865	0	0.262135	-0.436711	0.190717	0.99988
K2C6B_53_65	Ceritinib	0.316228	0.64	0.683772	0.980945	0.962254	0.98836
K2C8_425_437	Ceritinib	-0.737865	0.16	0.262135	-0.120055	0.0144133	0.979576
KIT_930_942_C942S	Ceritinib	-0.948683	1	0.0513167	-0.868308	0.753959	0.970202
KSYK_518_530	Ceritinib	-0.948683	0.16	0.0513167	-0.822666	0.67678	0.962608
LAT_194_206	Ceritinib	-0.737865	0.16	0.262135	0.0659358	0.00434753	0.957645
LAT_249_261	Ceritinib	-0.210819	0.36	0.789181	0.152379	0.0232193	0.95096
LCK_387_399	Ceritinib	-0.105409	0	0.894591	-0.475686	0.226277	0.941436
LYN_391_403	Ceritinib	-0.632456	1	0.367544	-0.999409	0.998818	0.930469
LYN_501_512	Ceritinib	0.948683	0.16	0.0513167	0.833215	0.694248	0.921501
MAPK3_198_210_C203S	Ceritinib	-0.105409	0	0.894591	0.185289	0.0343321	0.911497
MBP_198_210	Ceritinib	0.948683	0.16	0.0513167	0.97949	0.959401	0.903745
MBP_259_271	Ceritinib	-0.105409	0.64	0.894591	-0.541542	0.293267	0.891298
MBP_263_275	Ceritinib	0.316228	0.16	0.683772	0.791366	0.62626	0.881229
MET_1227_1239	Ceritinib	0.632456	0.16	0.367544	0.992116	0.984295	0.873203
MET_1228_1240	Ceritinib	-0.737865	0.64	0.262135	-0.352165	0.12402	0.862416
MET_1360_1370_C1361S	Ceritinib	0.948683	0.64	0.0513167	0.852143	0.726147	0.85362
MK01_180_192	Ceritinib	-0.948683	0.16	0.0513167	-0.777447	0.604424	0.841407
MK01_198_210	Ceritinib	0.948683	0.36	0.0513167	0.770887	0.594267	0.832321
MK01_200_209	Ceritinib	-0.737865	0	0.262135	0.235203	0.0553207	0.820373
MK03_199_208	Ceritinib	-0.210819	0.16	0.789181	0.111084	0.0123397	0.811574
MK07_212_224	Ceritinib	-0.316228	0.64	0.683772	-0.992853	0.985757	0.803692
MK08_181_191	Ceritinib	0.316228	0.16	0.683772	0.824071	0.679093	0.796096
MK10_216_228	Ceritinib	0.316228	1	0.683772	0.937165	0.878278	0.787623
MK12_178_190	Ceritinib	-0.105409	0.16	0.894591	0.26409	0.0697437	0.781282
MK12_180_189_M182B	Ceritinib	-0.632456	0.36	0.367544	-0.988607	0.977344	0.771456
MK14_173_185	Ceritinib	0.316228	0.16	0.683772	0.871129	0.758866	0.759782
MK14_177_187	Ceritinib	-0.210819	1	0.789181	0.326951	0.106897	0.747026
MPZL1_236_246	Ceritinib	-0.948683	0.64	0.0513167	-0.764991	0.585211	0.737556
MUSK_548_560	Ceritinib	-0.737865	0.16	0.262135	-0.12143	0.0147452	0.728409
NCF1_313_325	Ceritinib	0.316228	0.64	0.683772	0.813126	0.661174	0.721105
NPT2A_501_513	Ceritinib	0.632456	0.16	0.367544	0.570643	0.325634	0.711755
NTRK1_489_501	Ceritinib	0.632456	1	0.367544	0.423244	0.179135	0.704529
NTRK2_509_521	Ceritinib	0.632456	0.64	0.367544	0.381434	0.145492	0.693842
NTRK2_696_708	Ceritinib	-0.316228	0.04	0.683772	-0.929604	0.864163	0.684018
ODBA_340_352_D340K	Ceritinib	0.632456	0.64	0.367544	0.468931	0.219896	0.677878
ODPAT_291_303	Ceritinib	0.316228	0.64	0.683772	0.571277	0.326357	0.668672
P85A_600_612	Ceritinib	-0.632456	0.64	0.367544	-0.898091	0.806567	0.658934
PAXI_111_123	Ceritinib	-0.948683	0.64	0.0513167	-0.984925	0.970077	0.65074
PAXI_24_36	Ceritinib	-0.632456	0.16	0.367544	-0.954415	0.910908	0.639321
PDCD1_221_229_FS219_220KK	Ceritinib	0.632456	0.16	0.367544	0.522979	0.273507	0.629842
PDPK1_2_14	Ceritinib	-0.210819	0.04	0.789181	0.11368	0.0129231	0.622337
PDPK1_369_381	Ceritinib	-0.316228	0.04	0.683772	-0.99812	0.996243	0.613751
PECA1_706_718	Ceritinib	-0.632456	0.16	0.367544	-0.480335	0.230722	0.605292
PECA1_708_718	Ceritinib	-0.316228	0.64	0.683772	-0.487053	0.23722	0.596444
PERI_458_470	Ceritinib	-0.948683	1	0.0513167	-0.994523	0.989077	0.587438
PGFRB_1002_1014	Ceritinib	-0.948683	0.16	0.0513167	-0.998658	0.997317	0.578427
PGFRB_1014_1028	Ceritinib	-0.737865	0.64	0.262135	-0.444637	0.197702	0.569396
PGFRB_572_584	Ceritinib	-0.210819	0	0.789181	-0.004714	2.22218e-05	0.562452
PGFRB_709_721	Ceritinib	-0.737865	0.36	0.262135	-0.060265	0.00363186	0.551356
PGFRB_768_780	Ceritinib	-0.210819	0.04	0.789181	0.343782	0.118186	0.54261
PGFRB_771_783	Ceritinib	-0.316228	0	0.683772	-0.999865	0.999731	0.531067
PLCG1_1246_1258	Ceritinib	-0.210819	0.16	0.789181	0.184846	0.0341679	0.52242
PLCG1_764_776	Ceritinib	-0.948683	0.16	0.0513167	-0.484463	0.234704	0.514672
PLCG1_777_789	Ceritinib	0.210819	0.64	0.789181	-0.259884	0.0675398	0.507875
PLCG2_1191_1203_C1200S	Ceritinib	0.316228	0.16	0.683772	0.637065	0.405852	0.495285
PLCG2_1211_1223	Ceritinib	0.948683	0.64	0.0513167	0.877456	0.769929	0.486333
PP2AB_297_309	Ceritinib	-0.210819	0.16	0.789181	0.385564	0.148659	0.47983
PRGR_545_557	Ceritinib	0.948683	0.04	0.0513167	0.371755	0.138201	0.472393
PRGR_786_798	Ceritinib	-0.316228	0.64	0.683772	-0.792399	0.627896	0.464442
PRRX2_202_214	Ceritinib	-0.210819	0.64	0.789181	0.292267	0.0854199	0.455149
PTN11_539_551	Ceritinib	0.316228	0	0.683772	0.669096	0.447689	0.445297
PTN11_541_551	Ceritinib	0.105409	0	0.894591	0.505546	0.255577	0.433865
PTN11_57_67	Ceritinib	0.316228	0.36	0.683772	0.620059	0.384473	0.426711
PTN11_580_590	Ceritinib	-0.948683	0	0.0513167	-0.978725	0.957904	0.417772
PTN6_531_541	Ceritinib	-0.632456	0.16	0.367544	-0.778288	0.605733	0.405473
PTN6_558_570	Ceritinib	-0.737865	0.64	0.262135	-0.41598	0.17304	0.396538
RAF1_332_344	Ceritinib	0.316228	1	0.683772	0.751726	0.565092	0.387458
RASA1_453_465	Ceritinib	-0.210819	1	0.789181	0.291097	0.0847373	0.377195
RB_804_816	Ceritinib	-0.948683	1	0.0513167	-0.924745	0.855153	0.3701
RBL2_99_111	Ceritinib	0.316228	0.04	0.683772	0.718091	0.515655	0.363413
RET_1022_1034	Ceritinib	-0.948683	0.16	0.0513167	-0.819223	0.671126	0.353214
RET_680_692	Ceritinib	-0.316228	0.36	0.683772	-0.93111	0.866966	0.343518
RON_1346_1358	Ceritinib	-0.948683	1	0.0513167	-0.862936	0.744659	0.335692
SHC1_309_321	Ceritinib	0.316228	0.04	0.683772	0.564586	0.318757	0.325805
SRC_524_536	Ceritinib	0.948683	1	0.0513167	0.877456	0.769929	0.319575
STA5A_687_699	Ceritinib	0.948683	0	0.0513167	0.850565	0.723461	0.313595
STAT1_694_706	Ceritinib	0.632456	0.36	0.367544	0.92753	0.860312	0.304599
STAT2_684_696	Ceritinib	-0.210819	0.16	0.789181	0.320173	0.102511	0.295026
STAT3_698_710	Ceritinib	-0.316228	0.16	0.683772	-0.996155	0.992324	0.28486
STAT4_686_698	Ceritinib	0.948683	0.16	0.0513167	0.626799	0.392877	0.275607
STAT4_714_726	Ceritinib	0.737865	0.64	0.262135	0.293393	0.0860794	0.263934
STAT6_634_646	Ceritinib	0.316228	0.04	0.683772	0.527937	0.278717	0.251857
TEC_512_524	Ceritinib	-0.737865	0.36	0.262135	-0.415834	0.172918	0.241292
TIE2_986_998	Ceritinib	0.737865	0.64	0.262135	0.341223	0.116433	0.231546
TNNT1_2_14	Ceritinib	-0.316228	0.04	0.683772	-0.566893	0.321368	0.222451
TYK2_1048_1060	Ceritinib	-0.105409	0.36	0.894591	-0.0297977	0.0008879	0.21232
TYRO3_679_691	Ceritinib	0.632456	0.64	0.367544	0.92193	0.849956	0.204457
VGFR1_1040_1052	Ceritinib	-0.737865	0.16	0.262135	0.254621	0.0648321	0.193841
VGFR1_1046_1058_Y1048F	Ceritinib	0.737865	0.64	0.262135	0.33125	0.109727	0.183369
VGFR1_1049_1061	Ceritinib	-0.632456	0.04	0.367544	-0.97679	0.954119	0.175287
VGFR1_1162_1174	Ceritinib	0.948683	0.16	0.0513167	0.877456	0.769929	0.163526
VGFR1_1206_1218	Ceritinib	-0.737865	0.16	0.262135	-0.541563	0.293291	0.152655
VGFR1_1235_1247	Ceritinib	0.948683	0.64	0.0513167	0.725969	0.527031	0.142341
VGFR1_1320_1332_C1320K/C1321K	Ceritinib	0.632456	0.64	0.367544	0.661804	0.437985	0.130858
VGFR2_1046_1058	Ceritinib	0.316228	0.16	0.683772	0.821987	0.675663	0.121072
VGFR2_1168_1180	Ceritinib	-0.737865	0.64	0.262135	-0.371865	0.138284	0.110396
VGFR2_1207_1219_C1208S	Ceritinib	0.948683	0.16	0.0513167	0.765616	0.586167	0.0972266
VGFR2_944_956	Ceritinib	0.316228	0.64	0.683772	0.645779	0.41703	0.085308
VGFR2_989_1001	Ceritinib	-0.632456	0.64	0.367544	-0.881632	0.777275	0.0748726
VGFR3_1061_1073	Ceritinib	0.210819	0.16	0.789181	0.159772	0.0255272	0.0667007
VINC_815_827	Ceritinib	0.948683	0.16	0.0513167	0.535484	0.286744	0.054817
VISTA_260_270	Ceritinib	0.632456	0.16	0.367544	0.920936	0.848124	0.0448206
YES_420_432	Ceritinib	-0.632456	0.04	0.367544	-0.950072	0.902638	0.0333706
ZAP70_313_325	Ceritinib	-0.737865	0.64	0.262135	0.135342	0.0183175	0.0221853
ZAP70_485_497	Ceritinib	-0.737865	0.64	0.262135	-0.043927	0.00192958	0.0113928
ZBT16_621_633	Ceritinib	0.316228	0.64	0.683772	0.837668	0.701688	0.0042192
41_654_666	Cobimetinib	-0.8	0	0.2	-0.575333	0.331008	0.00280833
ACHD_383_395	Cobimetinib	-0.8	0.64	0.2	-0.990644	0.981375	0.0201577
AKT1_170_182	Cobimetinib	-0.4	0.64	0.6	0.127125	0.0161608	0.0346794
AKT1_309_321_C310S	Cobimetinib	-0.8	0.04	0.2	-0.292672	0.0856571	0.0492648
AKT1_320_332	Cobimetinib	-0.8	0.04	0.2	-0.471101	0.221936	0.069673
AMPE_5_17	Cobimetinib	0.4	0.16	0.6	0.51455	0.264762	0.085748
ANXA1_14_26	Cobimetinib	-1	0.04	0	-0.870482	0.757739	0.101841
ANXA2_17_29	Cobimetinib	-0.2	0.16	0.8	-0.834532	0.696444	0.115849
ARAF_297_307	Cobimetinib	-1	0.16	0	-0.793843	0.630187	0.126366
B3AT_39_51	Cobimetinib	-0.4	0.04	0.6	-0.927216	0.85973	0.143752
BTLA_252_262	Cobimetinib	-1	0.16	0	-0.814951	0.664144	0.156043
C1R_199_211	Cobimetinib	0.4	0.04	0.6	0.46521	0.21642	0.167194
CALM_93_105	Cobimetinib	0.4	0.64	0.6	0.77547	0.601353	0.17873
CALM_95_107	Cobimetinib	-0.8	0.16	0.2	-0.280969	0.0789434	0.189423
CBL_693_705	Cobimetinib	0.2	0.16	0.8	-0.291697	0.085087	0.204826
CD28_185_197	Cobimetinib	0.4	0.04	0.6	0.402082	0.16167	0.216935
CD28_203_215	Cobimetinib	0.2	0.64	0.8	0.629166	0.39585	0.233632
CD3E_182_194	Cobimetinib	-0.4	0.04	0.6	-0.490623	0.240711	0.249444
CD3E_193_205	Cobimetinib	-0.2	1	0.8	0.461973	0.213419	0.262799
CD3Z_105_117	Cobimetinib	-0.8	0.36	0.2	-0.920899	0.848055	0.274564
CD3Z_116_128	Cobimetinib	-0.4	0.04	0.6	-0.94536	0.893705	0.285777
CD3Z_117_129	Cobimetinib	-0.2	0.04	0.8	-0.945183	0.893371	0.30442
CD3Z_135_147	Cobimetinib	-0.8	1	0.2	-0.909004	0.826289	0.319429
CD3Z_146_158	Cobimetinib	-0.4	0.64	0.6	-0.950221	0.90292	0.33499
CD3Z_147_159	Cobimetinib	1	0.16	0	0.955915	0.913773	0.350166
CD3Z_77_89	Cobimetinib	-0.8	1	0.2	-0.594527	0.353463	0.361481
CD70_9_21_C17S	Cobimetinib	-0.4	0.544444	0.6	0.328731	0.108064	0.371868
CDK1_9_21	Cobimetinib	-0.8	0.4	0.2	-0.922825	0.851605	0.384638
CDK2_8_20	Cobimetinib	0.2	0.4	0.8	0.424236	0.179976	0.397475
CDK4_11_23	Cobimetinib	-0.2	0.9	0.8	-0.946572	0.895998	0.408521
CDK7_157_169	Cobimetinib	0.4	0.4	0.6	0.914254	0.835861	0.425056
CRK_214_226	Cobimetinib	0.4	0.4	0.6	0.555953	0.309084	0.436634
CTNB1_79_91	Cobimetinib	-0.8	0.64	0.2	-0.216304	0.0467875	0.450412
DCX_67_79	Cobimetinib	-0.2	0.16	0.8	0.300559	0.0903357	0.462184
DDR1_506_518	Cobimetinib	-1	0.16	0	-0.914368	0.836069	0.474831
DYR1A_212_224	Cobimetinib	-0.4	0.16	0.6	-0.913219	0.833968	0.484964
DYR1A_312_324	Cobimetinib	-0.4	0.64	0.6	-0.473775	0.224463	0.50084
EFS_246_258	Cobimetinib	-1	0.64	0	-0.97757	0.955642	0.511524
EFS_246_258_Y253F	Cobimetinib	0.2	0.04	0.8	0.637993	0.407035	0.524321
EGFR_1062_1074	Cobimetinib	0.8	0.04	0.2	0.522296	0.272793	0.535029
EGFR_1103_1115	Cobimetinib	-0.8	1	0.2	-0.770813	0.594152	0.543248
EGFR_1118_1130	Cobimetinib	0.4	0.04	0.6	0.389973	0.152079	0.560496
EGFR_1165_1177	Cobimetinib	0.2	0.64	0.8	0.232299	0.053963	0.570538
EGFR_1190_1202	Cobimetinib	-0.4	0.16	0.6	-0.229393	0.0526212	0.580649
EGFR_862_874	Cobimetinib	1	0.16	0	0.953222	0.908632	0.59117
EGFR_908_920	Cobimetinib	0.4	1	0.6	0.179404	0.0321856	0.600719
ENOG_37_49	Cobimetinib	-1	1	0	-0.92048	0.847284	0.612286
EPHA1_774_786	Cobimetinib	-0.2	0	0.8	-0.776177	0.60245	0.619523
EPHA2_581_593	Cobimetinib	0.8	0.64	0.2	0.989051	0.978222	0.626634
EPHA2_765_777	Cobimetinib	-0.2	0.16	0.8	-0.796081	0.633745	0.639038
EPHA4_589_601	Cobimetinib	0.4	0.04	0.6	0.647838	0.419694	0.648339
EPHA4_921_933	Cobimetinib	1	0.64	0	0.894619	0.800343	0.65575
EPHA7_607_619	Cobimetinib	-1	0.64	0	-0.893569	0.798466	0.664983
EPHB1_771_783	Cobimetinib	-0.4	0.36	0.6	-0.8945	0.800131	0.67368
EPHB1_921_933	Cobimetinib	-0.4	0.64	0.6	0.219245	0.0480684	0.681752
EPHB4_583_595	Cobimetinib	0.2	0.16	0.8	0.00277329	7.69112e-06	0.695015
EPOR_361_373	Cobimetinib	-0.8	0.16	0.2	-0.935672	0.875482	0.707187
EPOR_419_431	Cobimetinib	-1	0	0	-0.953061	0.908324	0.720761
ERBB2_1241_1253	Cobimetinib	-1	0.16	0	-0.942517	0.888337	0.731884
ERBB2_870_882	Cobimetinib	-0.8	0	0.2	-0.948724	0.900077	0.739986
ERBB3_1283_1295	Cobimetinib	0.4	0	0.6	0.228866	0.0523797	0.748193
ERBB4_1181_1193	Cobimetinib	0.4	1	0.6	0.266343	0.0709386	0.760257
ERBB4_1277_1289	Cobimetinib	0	0	1	0.0319775	0.00102256	0.769102
FABPH_13_25	Cobimetinib	0.4	0	0.6	0.071581	0.00512385	0.779618
FAK1_569_581	Cobimetinib	0.2	0.16	0.8	0.381955	0.14589	0.790035
FAK2_572_584	Cobimetinib	0.2	0.16	0.8	0.327766	0.10743	0.802283
FER_707_719	Cobimetinib	-1	0.04	0	-0.966875	0.934846	0.812415
FES_706_718	Cobimetinib	-0.8	0.04	0.2	-0.902196	0.813958	0.822117
FGFR1_761_773	Cobimetinib	-0.8	0.16	0.2	-0.977815	0.956122	0.831367
FGFR2_762_774	Cobimetinib	0.4	0.04	0.6	0.081542	0.00664909	0.843043
FGFR3_641_653	Cobimetinib	0.4	0.64	0.6	0.637402	0.406282	0.852436
FGFR3_753_765	Cobimetinib	-0.4	0	0.6	-0.612641	0.375329	0.864658
FRK_380_392	Cobimetinib	-0.2	0	0.8	-0.45905	0.210727	0.875229
FYN_525_537	Cobimetinib	0.4	0.04	0.6	0.570877	0.3259	0.884565
GAB1_622_632	Cobimetinib	0	0.16	1	-0.358282	0.128366	0.893063
GAB2_638_648	Cobimetinib	1	0.16	0	0.936733	0.877469	0.903269
GSK3B_210_222_C218S	Cobimetinib	0.2	0.16	0.8	0.348995	0.121798	0.909895
HAVR2_257_267	Cobimetinib	-0.8	0.16	0.2	-0.76473	0.584812	0.921878
INSR_1348_1360	Cobimetinib	-0.4	0.16	0.6	-0.894253	0.799688	0.932037
INSR_992_1004	Cobimetinib	-0.2	0.16	0.8	-0.872676	0.761564	0.939541
IRS1_890_902	Cobimetinib	-0.4	0.16	0.6	0.0725828	0.00526826	0.948365
IRS2_626_638	Cobimetinib	-0.8	0.64	0.2	-0.779643	0.607844	0.957842
JAK1_1027_1039	Cobimetinib	-0.8	1	0.2	-0.633175	0.40091	0.968517
JAK1_214_226	Cobimetinib	0.8	0.04	0.2	0.486607	0.236787	0.977651
JAK2_1001_1013	Cobimetinib	0.4	0.64	0.6	0.661661	0.437795	0.984973
JAK2_563_577	Cobimetinib	-0.4	0	0.6	-0.915824	0.838734	0.99223
JAK3_974_986	Cobimetinib	-0.8	0.16	0.2	-0.621407	0.386147	0.999812
K2C6B_53_65	Cobimetinib	0.4	0.36	0.6	0.875779	0.766988	0.988102
K2C8_425_437	Cobimetinib	-0.8	0.16	0.2	-0.420885	0.177144	0.979431
KIT_930_942_C942S	Cobimetinib	-1	0.64	0	-0.935482	0.875126	0.969732
KSYK_518_530	Cobimetinib	-1	0.64	0	-0.951053	0.904501	0.962533
LAT_194_206	Cobimetinib	-0.6	0.16	0.4	-0.245365	0.0602042	0.95755
LAT_249_261	Cobimetinib	-0.4	0.64	0.6	-0.121371	0.014731	0.950184
LCK_387_399	Cobimetinib	-0.4	0.16	0.6	-0.475991	0.226568	0.940908
LYN_391_403	Cobimetinib	-0.4	0.16	0.6	-0.944982	0.892991	0.930237
LYN_501_512	Cobimetinib	1	0.64	0	0.929456	0.863888	0.921162
MAPK3_198_210_C203S	Cobimetinib	0.2	0.16	0.8	0.326356	0.106508	0.911356
MBP_198_210	Cobimetinib	1	0.04	0	0.991782	0.983632	0.903698
MBP_259_271	Cobimetinib	-0.4	0.64	0.6	-0.498931	0.248932	0.890738
MBP_263_275	Cobimetinib	0.4	0.04	0.6	0.565163	0.31941	0.881033
MET_1227_1239	Cobimetinib	0.8	1	0.2	0.961345	0.924185	0.872954
MET_1228_1240	Cobimetinib	-0.6	0.16	0.4	-0.615535	0.378884	0.861887
MET_1360_1370_C1361S	Cobimetinib	0.8	0.36	0.2	0.968108	0.937234	0.853343
MK01_180_192	Cobimetinib	-1	0.64	0	-0.932819	0.870151	0.84096
MK01_198_210	Cobimetinib	1	0.64	0	0.871895	0.7602	0.832284
MK01_200_209	Cobimetinib	-0.8	0.04	0.2	-0.0763328	0.00582669	0.82032
MK03_199_208	Cobimetinib	-0.4	0.36	0.6	-0.13615	0.0185367	0.811548
MK07_212_224	Cobimetinib	-0.2	1	0.8	-0.907191	0.822996	0.803675
MK08_181_191	Cobimetinib	0.2	0.64	0.8	0.625474	0.391218	0.796005
MK10_216_228	Cobimetinib	0.2	0.64	0.8	0.804738	0.647604	0.78694
MK12_178_190	Cobimetinib	0.2	0	0.8	0.414454	0.171772	0.780912
MK12_180_189_M182B	Cobimetinib	-0.4	0.04	0.6	-0.925233	0.856057	0.77136
MK14_173_185	Cobimetinib	0.4	0.64	0.6	0.699311	0.489037	0.75969
MK14_177_187	Cobimetinib	0	0.64	1	0.0193358	0.000373871	0.746752
MPZL1_236_246	Cobimetinib	-1	0.16	0	-0.840776	0.706904	0.737158
MUSK_548_560	Cobimetinib	-0.6	0.64	0.4	-0.419079	0.175627	0.728313
NCF1_313_325	Cobimetinib	0.2	0.64	0.8	0.642366	0.412634	0.720608
NPT2A_501_513	Cobimetinib	0.4	0.64	0.6	0.440906	0.194398	0.711451
NTRK1_489_501	Cobimetinib	0.8	1	0.2	0.556322	0.309495	0.704295
NTRK2_509_521	Cobimetinib	0.4	1	0.6	0.485691	0.235895	0.693456
NTRK2_696_708	Cobimetinib	-0.4	0.36	0.6	-0.773874	0.59888	0.684009
ODBA_340_352_D340K	Cobimetinib	0.8	0.04	0.2	0.596615	0.355949	0.677568
ODPAT_291_303	Cobimetinib	0.2	0.16	0.8	0.337107	0.113641	0.668514
P85A_600_612	Cobimetinib	-0.4	0.16	0.6	-0.779087	0.606977	0.658806
PAXI_111_123	Cobimetinib	-1	0.04	0	-0.986418	0.973021	0.650734
PAXI_24_36	Cobimetinib	-0.8	0	0.2	-0.943548	0.890283	0.639075
PDCD1_221_229_FS219_220KK	Cobimetinib	0.8	0.16	0.2	0.624501	0.390001	0.629775
PDPK1_2_14	Cobimetinib	-0.4	0.16	0.6	-0.134684	0.0181398	0.622116
PDPK1_369_381	Cobimetinib	-0.4	0.04	0.6	-0.933962	0.872285	0.613653
PECA1_706_718	Cobimetinib	-0.8	0.04	0.2	-0.553956	0.306868	0.604867
PECA1_708_718	Cobimetinib	-0.4	0.04	0.6	-0.211634	0.044789	0.596274
PERI_458_470	Cobimetinib	-0.8	0.16	0.2	-0.973938	0.948556	0.586842
PGFRB_1002_1014	Cobimetinib	-0.8	0.16	0.2	-0.965425	0.932045	0.578029
PGFRB_1014_1028	Cobimetinib	-0.8	1	0.2	-0.634183	0.402189	0.56931
PGFRB_572_584	Cobimetinib	-0.4	0.64	0.6	-0.264465	0.0699418	0.562289
PGFRB_709_721	Cobimetinib	-0.8	0.64	0.2	-0.364545	0.132893	0.550561
PGFRB_768_780	Cobimetinib	-0.4	0.36	0.6	0.132454	0.017544	0.542057
PGFRB_771_783	Cobimetinib	-0.2	0.16	0.8	-0.946041	0.894993	0.530362
PLCG1_1246_1258	Cobimetinib	-0.4	0.36	0.6	-0.121915	0.0148632	0.522381
PLCG1_764_776	Cobimetinib	-1	0	0	-0.636159	0.404698	0.514097
PLCG1_777_789	Cobimetinib	0	0.64	1	0.0230227	0.000530043	0.507256
PLCG2_1191_1203_C1200S	Cobimetinib	0.2	0.16	0.8	0.381366	0.14544	0.495029
PLCG2_1211_1223	Cobimetinib	1	0.04	0	0.953222	0.908632	0.486283
PP2AB_297_309	Cobimetinib	-0.4	0.64	0.6	0.195579	0.0382512	0.479783
PRGR_545_557	Cobimetinib	1	0.16	0	0.515229	0.265461	0.472275
PRGR_786_798	Cobimetinib	-0.4	0.04	0.6	-0.660559	0.436338	0.464322
PRRX2_202_214	Cobimetinib	-0.4	0.64	0.6	-0.00446173	1.9907e-05	0.454548
PTN11_539_551	Cobimetinib	0.2	0.16	0.8	0.425354	0.180926	0.445245
PTN11_541_551	Cobimetinib	0.4	0.16	0.6	0.427915	0.183111	0.43376
PTN11_57_67	Cobimetinib	0.2	1	0.8	0.379531	0.144043	0.426502
PTN11_580_590	Cobimetinib	-1	0.64	0	-0.968574	0.938135	0.417726
PTN6_531_541	Cobimetinib	-0.8	0	0.2	-0.809754	0.655702	0.405287
PTN6_558_570	Cobimetinib	-0.8	0.64	0.2	-0.66776	0.445903	0.396348
RAF1_332_344	Cobimetinib	0.2	0.16	0.8	0.550699	0.303269	0.387359
RASA1_453_465	Cobimetinib	-0.4	0.64	0.6	0.0906933	0.00822528	0.377075
RB_804_816	Cobimetinib	-1	0.16	0	-0.974627	0.949898	0.369504
RBL2_99_111	Cobimetinib	0.4	0.16	0.6	0.539106	0.290635	0.363327
RET_1022_1034	Cobimetinib	-0.8	0.04	0.2	-0.91498	0.837188	0.352994
RET_680_692	Cobimetinib	-0.2	0.64	0.8	-0.793759	0.630053	0.343203
RON_1346_1358	Cobimetinib	-0.8	0.36	0.2	-0.975409	0.951423	0.335496
SHC1_309_321	Cobimetinib	0.2	0.16	0.8	0.317036	0.100512	0.325463
SRC_524_536	Cobimetinib	1	0.64	0	0.953222	0.908632	0.319549
STA5A_687_699	Cobimetinib	1	1	0	0.93919	0.882079	0.313558
STAT1_694_706	Cobimetinib	0.8	0.16	0.2	0.842723	0.710183	0.30442
STAT2_684_696	Cobimetinib	-0.4	0.16	0.6	0.105218	0.0110708	0.294583
STAT3_698_710	Cobimetinib	-0.2	0.36	0.8	-0.926966	0.859267	0.28471
STAT4_686_698	Cobimetinib	1	0	0	0.777157	0.603973	0.275308
STAT4_714_726	Cobimetinib	0.8	0.64	0.2	0.517018	0.267308	0.263836
STAT6_634_646	Cobimetinib	0.2	0.64	0.8	0.267599	0.0716093	0.251672
TEC_512_524	Cobimetinib	-0.8	0.36	0.2	-0.651141	0.423985	0.241148
TIE2_986_998	Cobimetinib	0.6	0.04	0.4	0.465788	0.216958	0.230832
TNNT1_2_14	Cobimetinib	-0.2	1	0.8	-0.357756	0.127989	0.222372
TYK2_1048_1060	Cobimetinib	-0.4	1	0.6	-0.023873	0.000569921	0.211721
TYRO3_679_691	Cobimetinib	0.8	0.16	0.2	0.840723	0.706815	0.2043
VGFR1_1040_1052	Cobimetinib	-0.8	0.64	0.2	-0.0571454	0.0032656	0.193765
VGFR1_1046_1058_Y1048F	Cobimetinib	0.8	0.04	0.2	0.486306	0.236493	0.183214
VGFR1_1049_1061	Cobimetinib	-0.4	0.16	0.6	-0.924368	0.854456	0.175228
VGFR1_1162_1174	Cobimetinib	1	0.16	0	0.953222	0.908632	0.162525
VGFR1_1206_1218	Cobimetinib	-0.8	0.64	0.2	-0.763007	0.58218	0.15251
VGFR1_1235_1247	Cobimetinib	1	0.16	0	0.834774	0.696848	0.142215
VGFR1_1320_1332_C1320K/C1321K	Cobimetinib	0.8	0.64	0.2	0.744449	0.554204	0.129945
VGFR2_1046_1058	Cobimetinib	0.4	0.16	0.6	0.628639	0.395187	0.120567
VGFR2_1168_1180	Cobimetinib	-0.8	0.36	0.2	-0.64025	0.40992	0.110126
VGFR2_1207_1219_C1208S	Cobimetinib	0.8	1	0.2	0.865923	0.749822	0.0964083
VGFR2_944_956	Cobimetinib	0.2	0.16	0.8	0.406817	0.1655	0.0852416
VGFR2_989_1001	Cobimetinib	-0.8	0.16	0.2	-0.823994	0.678967	0.0747667
VGFR3_1061_1073	Cobimetinib	0	0.16	1	0.293024	0.0858631	0.0661217
VINC_815_827	Cobimetinib	1	0	0	0.695207	0.483312	0.0547724
VISTA_260_270	Cobimetinib	0.4	0.16	0.6	0.840497	0.706435	0.0444092
YES_420_432	Cobimetinib	-0.8	0.64	0.2	-0.881389	0.776847	0.0331254
ZAP70_313_325	Cobimetinib	-0.8	0.16	0.2	-0.17442	0.0304222	0.0219374
ZAP70_485_497	Cobimetinib	-0.8	1	0.2	-0.332022	0.110239	0.0111867
ZBT16_621_633	Cobimetinib	0.4	0.64	0.6	0.650941	0.423725	0.00402246
41_654_666	Crizotinib	-1	0.16	0	-0.926124	0.857706	0.00441629
ACHD_383_395	Crizotinib	-0.6	0	0.4	-0.776093	0.60232	0.0204903
AKT1_170_182	Crizotinib	-0.8	0.16	0.2	-0.358752	0.128703	0.0348046
AKT1_309_321_C310S	Crizotinib	-1	0.36	0	-0.817351	0.668062	0.0498769
AKT1_320_332	Crizotinib	-1	0	0	-0.903592	0.816478	0.0696847
AMPE_5_17	Crizotinib	0	0.64	1	-0.0237563	0.000564363	0.0861488
ANXA1_14_26	Crizotinib	-0.8	0.64	0.2	-0.944635	0.892335	0.101912
ANXA2_17_29	Crizotinib	0.4	0.64	0.6	-0.321184	0.103159	0.115849
ARAF_297_307	Crizotinib	-0.8	0.16	0.2	-0.834459	0.696323	0.126879
B3AT_39_51	Crizotinib	0	0.16	1	-0.503506	0.253518	0.14494
BTLA_252_262	Crizotinib	-0.8	0.16	0.2	-0.998851	0.997704	0.156264
C1R_199_211	Crizotinib	-0.2	0.64	0.8	-0.0891039	0.0079395	0.167313
CALM_93_105	Crizotinib	-0.2	0.64	0.8	0.277876	0.0772149	0.178932
CALM_95_107	Crizotinib	-1	0.04	0	-0.799951	0.639921	0.189581
CBL_693_705	Crizotinib	0.4	0.16	0.6	0.168228	0.0283008	0.205103
CD28_185_197	Crizotinib	0.2	0.16	0.8	0.233429	0.0544893	0.216983
CD28_203_215	Crizotinib	-0.4	0.16	0.6	0.0202384	0.000409595	0.234384
CD3E_182_194	Crizotinib	-0.2	0.16	0.8	-0.606511	0.367856	0.249468
CD3E_193_205	Crizotinib	-0.4	0.16	0.6	0.211339	0.0446641	0.262926
CD3Z_105_117	Crizotinib	-0.4	0.04	0.6	-0.567436	0.321984	0.274601
CD3Z_116_128	Crizotinib	0	0	1	-0.546564	0.298732	0.285949
CD3Z_117_129	Crizotinib	0.4	0.04	0.6	-0.54829	0.300622	0.304544
CD3Z_135_147	Crizotinib	-0.4	0.16	0.6	-0.609994	0.372093	0.319785
CD3Z_146_158	Crizotinib	0	0.36	1	-0.563093	0.317073	0.335804
CD3Z_147_159	Crizotinib	0.8	0.64	0.2	0.932132	0.86887	0.35049
CD3Z_77_89	Crizotinib	-1	0.16	0	-0.962996	0.927361	0.361721
CD70_9_21_C17S	Crizotinib	-0.8	0.544444	0.2	-0.241472	0.0583086	0.371934
CDK1_9_21	Crizotinib	-0.6	0.0444444	0.4	-0.82374	0.678547	0.384717
CDK2_8_20	Crizotinib	-0.4	0.4	0.6	-0.217586	0.0473439	0.397515
CDK4_11_23	Crizotinib	0.4	0.544444	0.6	-0.55215	0.304869	0.408934
CDK7_157_169	Crizotinib	0	0.544444	1	0.591066	0.349359	0.425425
CRK_214_226	Crizotinib	-0.2	0.4	0.8	0.0444896	0.00197933	0.437545
CTNB1_79_91	Crizotinib	-1	0.04	0	-0.759572	0.57695	0.450472
DCX_67_79	Crizotinib	-0.4	0.16	0.6	-0.200197	0.0400787	0.46311
DDR1_506_518	Crizotinib	-0.8	0.04	0.2	-0.96496	0.931148	0.475899
DYR1A_212_224	Crizotinib	0	1	1	-0.481333	0.231682	0.485252
DYR1A_312_324	Crizotinib	-0.2	0.16	0.8	-0.406699	0.165404	0.502125
EFS_246_258	Crizotinib	-0.8	1	0.2	-0.676331	0.457423	0.512048
EFS_246_258_Y253F	Crizotinib	-0.4	0.16	0.6	0.0321206	0.00103174	0.524578
EGFR_1062_1074	Crizotinib	0.4	0.04	0.6	0.69862	0.48807	0.53537
EGFR_1103_1115	Crizotinib	-0.4	0.64	0.6	-0.605509	0.366641	0.543861
EGFR_1118_1130	Crizotinib	0.8	0.16	0.2	0.707826	0.501017	0.560706
EGFR_1165_1177	Crizotinib	-0.4	0.16	0.6	-0.409178	0.167427	0.570825
EGFR_1190_1202	Crizotinib	-0.2	1	0.8	-0.311224	0.0968603	0.582017
EGFR_862_874	Crizotinib	0.8	0.16	0.2	0.842554	0.709898	0.59117
EGFR_908_920	Crizotinib	-0.2	0.16	0.8	-0.419688	0.176138	0.600824
ENOG_37_49	Crizotinib	-0.8	0.64	0.2	-0.862509	0.743923	0.612564
EPHA1_774_786	Crizotinib	0.4	0.04	0.6	-0.230944	0.0533351	0.619579
EPHA2_581_593	Crizotinib	0.6	0	0.4	0.817491	0.668292	0.62701
EPHA2_765_777	Crizotinib	0.4	0.16	0.6	-0.257961	0.0665437	0.639431
EPHA4_589_601	Crizotinib	0	0.64	1	0.167443	0.028037	0.649797
EPHA4_921_933	Crizotinib	0.8	0.16	0.2	0.771686	0.595499	0.656111
EPHA7_607_619	Crizotinib	-0.8	0.64	0.2	-0.980865	0.962097	0.66522
EPHB1_771_783	Crizotinib	0.2	0.04	0.8	-0.483769	0.234033	0.673688
EPHB1_921_933	Crizotinib	-0.8	0.36	0.2	-0.391721	0.153445	0.681822
EPHB4_583_595	Crizotinib	0.4	0.16	0.6	0.439294	0.192979	0.695608
EPOR_361_373	Crizotinib	-0.6	0.04	0.4	-0.924551	0.854795	0.707548
EPOR_419_431	Crizotinib	-0.8	0.64	0.2	-0.78145	0.610665	0.720854
ERBB2_1241_1253	Crizotinib	-0.8	0.04	0.2	-0.949041	0.900678	0.731999
ERBB2_870_882	Crizotinib	-0.6	0.36	0.4	-0.609104	0.371007	0.73999
ERBB3_1283_1295	Crizotinib	-0.2	0	0.8	-0.386409	0.149312	0.748209
ERBB4_1181_1193	Crizotinib	-0.2	0.16	0.8	-0.34883	0.121682	0.760482
ERBB4_1277_1289	Crizotinib	-0.4	0.16	0.6	-0.561788	0.315605	0.769704
FABPH_13_25	Crizotinib	-0.2	0.64	0.8	-0.526366	0.277061	0.779883
FAK1_569_581	Crizotinib	-0.4	0.04	0.6	-0.249055	0.0620282	0.790356
FAK2_572_584	Crizotinib	-0.4	0.64	0.6	-0.317144	0.10058	0.802431
FER_707_719	Crizotinib	-0.8	0.04	0.2	-0.701051	0.491473	0.812484
FES_706_718	Crizotinib	-0.4	0.16	0.6	-0.546178	0.29831	0.822203
FGFR1_761_773	Crizotinib	-0.6	0.16	0.4	-0.643829	0.414516	0.831772
FGFR2_762_774	Crizotinib	0.8	0	0.2	0.622611	0.387644	0.843214
FGFR3_641_653	Crizotinib	-0.2	0.16	0.8	0.12914	0.0166771	0.852592
FGFR3_753_765	Crizotinib	0	0.36	1	-0.0825689	0.00681762	0.864672
FRK_380_392	Crizotinib	0.4	0	0.6	0.127971	0.0163765	0.875304
FYN_525_537	Crizotinib	-0.2	0	0.8	0.0094411	8.91344e-05	0.884603
GAB1_622_632	Crizotinib	0.4	0.64	0.6	-0.0274019	0.000750864	0.893212
GAB2_638_648	Crizotinib	0.8	0.64	0.2	0.863777	0.746111	0.903412
GSK3B_210_222_C218S	Crizotinib	-0.4	0.04	0.6	-0.289235	0.0836566	0.91018
HAVR2_257_267	Crizotinib	-0.4	0.04	0.6	-0.440089	0.193678	0.921881
INSR_1348_1360	Crizotinib	0	0.16	1	-0.482621	0.232923	0.932061
INSR_992_1004	Crizotinib	0.4	0.16	0.6	-0.389575	0.151769	0.940076
IRS1_890_902	Crizotinib	-0.2	0.64	0.8	0.0983974	0.00968205	0.948763
IRS2_626_638	Crizotinib	-1	0.64	0	-0.995351	0.990724	0.95799
JAK1_1027_1039	Crizotinib	-1	0.16	0	-0.973676	0.948045	0.968636
JAK1_214_226	Crizotinib	1	0.04	0	0.716873	0.513907	0.977661
JAK2_1001_1013	Crizotinib	-0.2	0.16	0.8	0.123543	0.0152629	0.98519
JAK2_563_577	Crizotinib	0	0.36	1	-0.483602	0.233871	0.992582
JAK3_974_986	Crizotinib	-1	0.04	0	-0.861887	0.742849	0.999948
K2C6B_53_65	Crizotinib	-0.2	0.64	0.8	0.409892	0.168012	0.988006
K2C8_425_437	Crizotinib	-1	0.16	0	-0.871127	0.758863	0.979054
KIT_930_942_C942S	Crizotinib	-0.8	0.64	0.2	-0.820486	0.673197	0.969715
KSYK_518_530	Crizotinib	-0.8	0.04	0.2	-0.928617	0.862329	0.962481
LAT_194_206	Crizotinib	-0.8	1	0.2	-0.768414	0.59046	0.957528
LAT_249_261	Crizotinib	-0.8	0.36	0.2	-0.674567	0.45504	0.950078
LCK_387_399	Crizotinib	-0.2	0.04	0.8	-0.433866	0.18824	0.940674
LYN_391_403	Crizotinib	0	0.16	1	-0.545962	0.298074	0.929785
LYN_501_512	Crizotinib	0.8	0.64	0.2	0.871041	0.758712	0.920995
MAPK3_198_210_C203S	Crizotinib	0.4	1	0.6	0.601665	0.362001	0.911072
MBP_198_210	Crizotinib	0.8	0.64	0.2	0.717786	0.515217	0.903496
MBP_259_271	Crizotinib	-0.2	0.64	0.8	-0.361815	0.13091	0.890644
MBP_263_275	Crizotinib	-0.2	0.16	0.8	-0.038547	0.00148587	0.881003
MET_1227_1239	Crizotinib	0.4	1	0.6	0.619952	0.38434	0.872822
MET_1228_1240	Crizotinib	-0.8	1	0.2	-0.912669	0.832965	0.861374
MET_1360_1370_C1361S	Crizotinib	0.6	0.64	0.4	0.883503	0.780577	0.853247
MK01_180_192	Crizotinib	-0.8	1	0.2	-0.95749	0.916788	0.840695
MK01_198_210	Crizotinib	0.8	0.04	0.2	0.85469	0.730495	0.832209
MK01_200_209	Crizotinib	-1	1	0	-0.668012	0.44624	0.820249
MK03_199_208	Crizotinib	-0.8	0.64	0.2	-0.648228	0.4202	0.811336
MK07_212_224	Crizotinib	0.4	0.64	0.6	-0.462758	0.214145	0.803503
MK08_181_191	Crizotinib	-0.4	0.64	0.6	0.0182829	0.000334263	0.79589
MK10_216_228	Crizotinib	-0.4	0.16	0.6	0.275656	0.0759862	0.786512
MK12_178_190	Crizotinib	0.4	0.64	0.6	0.675319	0.456056	0.780865
MK12_180_189_M182B	Crizotinib	0	0.04	1	-0.501542	0.251545	0.770883
MK14_173_185	Crizotinib	-0.2	0.04	0.8	0.180932	0.0327363	0.759607
MK14_177_187	Crizotinib	-0.4	1	0.6	-0.57701	0.332941	0.746178
MPZL1_236_246	Crizotinib	-0.8	0.04	0.2	-0.793116	0.629034	0.736664
MUSK_548_560	Crizotinib	-0.8	0.16	0.2	-0.852637	0.726991	0.728134
NCF1_313_325	Crizotinib	-0.4	0.64	0.6	0.0659033	0.00434325	0.720537
NPT2A_501_513	Crizotinib	0	0.64	1	-0.0354104	0.0012539	0.711032
NTRK1_489_501	Crizotinib	0.4	0.04	0.6	0.734189	0.539034	0.703997
NTRK2_509_521	Crizotinib	0	0.04	1	0.441722	0.195119	0.693409
NTRK2_696_708	Crizotinib	0.2	0.04	0.8	-0.244802	0.0599283	0.68356
ODBA_340_352_D340K	Crizotinib	0.4	0	0.6	0.749209	0.561314	0.677242
ODPAT_291_303	Crizotinib	-0.4	0.16	0.6	-0.278681	0.0776632	0.668398
P85A_600_612	Crizotinib	0	0.64	1	-0.265408	0.0704415	0.658761
PAXI_111_123	Crizotinib	-0.8	0	0.2	-0.694531	0.482373	0.650479
PAXI_24_36	Crizotinib	-0.4	0.64	0.6	-0.665647	0.443085	0.63897
PDCD1_221_229_FS219_220KK	Crizotinib	0.4	0.36	0.6	0.718757	0.516612	0.629204
PDPK1_2_14	Crizotinib	-0.8	0.64	0.2	-0.648868	0.42103	0.622116
PDPK1_369_381	Crizotinib	0.2	0.16	0.8	-0.527193	0.277933	0.613591
PECA1_706_718	Crizotinib	-0.4	0.16	0.6	-0.623984	0.389356	0.604431
PECA1_708_718	Crizotinib	0.2	0	0.8	0.351983	0.123892	0.596182
PERI_458_470	Crizotinib	-0.6	0.16	0.4	-0.629451	0.396208	0.586627
PGFRB_1002_1014	Crizotinib	-0.6	0.64	0.4	-0.603865	0.364653	0.577855
PGFRB_1014_1028	Crizotinib	-1	0.64	0	-0.877232	0.769535	0.569202
PGFRB_572_584	Crizotinib	-0.8	0.16	0.2	-0.75316	0.567249	0.56217
PGFRB_709_721	Crizotinib	-1	0.64	0	-0.857659	0.73558	0.550559
PGFRB_768_780	Crizotinib	-0.8	0.64	0.2	-0.401831	0.161468	0.541886
PGFRB_771_783	Crizotinib	0.4	0.16	0.6	-0.550671	0.303239	0.53027
PLCG1_1246_1258	Crizotinib	-0.8	0.16	0.2	-0.7057	0.498012	0.521742
PLCG1_764_776	Crizotinib	-0.8	0	0.2	-0.815085	0.664364	0.513797
PLCG1_777_789	Crizotinib	0.4	0.64	0.6	0.518383	0.268721	0.506636
PLCG2_1191_1203_C1200S	Crizotinib	-0.4	0.64	0.6	-0.264218	0.0698113	0.494722
PLCG2_1211_1223	Crizotinib	0.8	0.16	0.2	0.842554	0.709898	0.486088
PP2AB_297_309	Crizotinib	-0.8	0.16	0.2	-0.321294	0.10323	0.479271
PRGR_545_557	Crizotinib	0.8	0.36	0.2	0.727092	0.528663	0.472213
PRGR_786_798	Crizotinib	0.2	0.36	0.8	-0.263882	0.0696335	0.46429
PRRX2_202_214	Crizotinib	-0.8	0.16	0.2	-0.614697	0.377852	0.454093
PTN11_539_551	Crizotinib	-0.4	0.04	0.6	-0.214568	0.0460393	0.444234
PTN11_541_551	Crizotinib	0.2	0.04	0.8	0.245136	0.0600916	0.433699
PTN11_57_67	Crizotinib	-0.4	0.04	0.6	-0.251482	0.0632434	0.426151
PTN11_580_590	Crizotinib	-0.8	0.04	0.2	-0.671421	0.450806	0.417565
PTN6_531_541	Crizotinib	-0.4	0.64	0.6	-0.691918	0.478751	0.405187
PTN6_558_570	Crizotinib	-1	0.16	0	-0.980708	0.961788	0.396246
RAF1_332_344	Crizotinib	-0.4	0.36	0.6	-0.0556726	0.00309944	0.387221
RASA1_453_465	Crizotinib	-0.8	0.64	0.2	-0.414954	0.172187	0.377044
RB_804_816	Crizotinib	-0.8	0.16	0.2	-0.799499	0.639199	0.369424
RBL2_99_111	Crizotinib	-0.2	0.64	0.8	0.0863278	0.00745249	0.362972
RET_1022_1034	Crizotinib	-0.6	0.16	0.4	-0.777777	0.604937	0.352929
RET_680_692	Crizotinib	0.4	0.36	0.6	-0.258002	0.0665652	0.342824
RON_1346_1358	Crizotinib	-0.6	0.64	0.4	-0.88728	0.787266	0.335357
SHC1_309_321	Crizotinib	-0.4	0	0.6	-0.311682	0.097146	0.325433
SRC_524_536	Crizotinib	0.8	0.04	0.2	0.842554	0.709898	0.319284
STA5A_687_699	Crizotinib	0.8	0.64	0.2	0.861081	0.74146	0.31344
STAT1_694_706	Crizotinib	0.4	0.64	0.6	0.460725	0.212268	0.304102
STAT2_684_696	Crizotinib	-0.8	0.16	0.2	-0.427449	0.182712	0.29435
STAT3_698_710	Crizotinib	0.4	0.64	0.6	-0.50137	0.251371	0.284407
STAT4_686_698	Crizotinib	0.8	0.16	0.2	0.892415	0.796404	0.275101
STAT4_714_726	Crizotinib	1	0.64	0	0.860956	0.741245	0.263791
STAT6_634_646	Crizotinib	-0.4	0.16	0.6	-0.366615	0.134406	0.251197
TEC_512_524	Crizotinib	-1	0.04	0	-0.954626	0.911311	0.241095
TIE2_986_998	Crizotinib	0.8	0.16	0.2	0.469	0.219961	0.229843
TNNT1_2_14	Crizotinib	0.4	0.16	0.6	0.227321	0.0516747	0.222223
TYK2_1048_1060	Crizotinib	-0.2	0	0.8	-0.122629	0.0150378	0.211508
TYRO3_679_691	Crizotinib	0.4	0.16	0.6	0.468464	0.219458	0.204178
VGFR1_1040_1052	Crizotinib	-1	0.16	0	-0.646633	0.418134	0.193581
VGFR1_1046_1058_Y1048F	Crizotinib	1	0.16	0	0.72921	0.531747	0.182902
VGFR1_1049_1061	Crizotinib	0	0.64	1	-0.513912	0.264105	0.174528
VGFR1_1162_1174	Crizotinib	0.8	0.64	0.2	0.842554	0.709898	0.161891
VGFR1_1206_1218	Crizotinib	-1	0.04	0	-0.990374	0.98084	0.152485
VGFR1_1235_1247	Crizotinib	0.8	1	0.2	0.850361	0.723113	0.14196
VGFR1_1320_1332_C1320K/C1321K	Crizotinib	0.4	0.36	0.6	0.753911	0.568382	0.129711
VGFR2_1046_1058	Crizotinib	-0.2	0.64	0.8	0.0927354	0.00859986	0.119926
VGFR2_1168_1180	Crizotinib	-1	0.64	0	-0.959537	0.920712	0.110008
VGFR2_1207_1219_C1208S	Crizotinib	0.6	0.04	0.4	0.741379	0.549643	0.0960504
VGFR2_944_956	Crizotinib	-0.4	0.64	0.6	-0.226373	0.0512445	0.0850201
VGFR2_989_1001	Crizotinib	-0.4	0.64	0.6	-0.514548	0.26476	0.0746375
VGFR3_1061_1073	Crizotinib	0.4	0.04	0.6	0.359739	0.129412	0.0660379
VINC_815_827	Crizotinib	0.8	0.16	0.2	0.863098	0.744938	0.0546404
VISTA_260_270	Crizotinib	0	0.64	1	0.382461	0.146276	0.0433292
YES_420_432	Crizotinib	-0.4	0.64	0.6	-0.513328	0.263505	0.0328391
ZAP70_313_325	Crizotinib	-1	0.64	0	-0.741848	0.550338	0.0212745
ZAP70_485_497	Crizotinib	-1	1	0	-0.831885	0.692033	0.0111793
ZBT16_621_633	Crizotinib	-0.2	1	0.8	0.120475	0.0145142	0.0038452
41_654_666	Dabrafenib mesylate	0.8	0	0.2	0.564408	0.318556	0.00512
ACHD_383_395	Dabrafenib mesylate	0	0.64	1	-0.406443	0.165196	0.02051
AKT1_170_182	Dabrafenib mesylate	1	0.16	0	0.944276	0.891657	0.0351482
AKT1_309_321_C310S	Dabrafenib mesylate	0.8	0.04	0.2	0.680571	0.463177	0.0499629
AKT1_320_332	Dabrafenib mesylate	0.8	0.64	0.2	0.635645	0.404044	0.0698169
AMPE_5_17	Dabrafenib mesylate	0.6	0.16	0.4	0.972625	0.946	0.0862886
ANXA1_14_26	Dabrafenib mesylate	0.4	0.64	0.6	0.159746	0.0255189	0.102082
ANXA2_17_29	Dabrafenib mesylate	-0.8	0.36	0.2	-0.733359	0.537816	0.115849
ARAF_297_307	Dabrafenib mesylate	0.4	0.04	0.6	0.221409	0.0490222	0.127008
B3AT_39_51	Dabrafenib mesylate	-0.6	0.64	0.4	-0.651579	0.424556	0.14531
BTLA_252_262	Dabrafenib mesylate	0.4	1	0.6	0.197354	0.0389484	0.156558
C1R_199_211	Dabrafenib mesylate	0.4	0.64	0.6	0.584699	0.341873	0.167359
CALM_93_105	Dabrafenib mesylate	0.4	0.16	0.6	0.591623	0.350018	0.179208
CALM_95_107	Dabrafenib mesylate	0.8	0.16	0.2	0.77232	0.596479	0.189872
CBL_693_705	Dabrafenib mesylate	-0.8	0.64	0.2	-0.939242	0.882176	0.205568
CD28_185_197	Dabrafenib mesylate	-0.4	0.16	0.6	-0.123782	0.015322	0.217664
CD28_203_215	Dabrafenib mesylate	0.8	0	0.2	0.890382	0.79278	0.234967
CD3E_182_194	Dabrafenib mesylate	0.4	0.16	0.6	0.462357	0.213774	0.249773
CD3E_193_205	Dabrafenib mesylate	0.8	0.16	0.2	0.724049	0.524247	0.262947
CD3Z_105_117	Dabrafenib mesylate	0.2	0.04	0.8	-0.41472	0.171993	0.274639
CD3Z_116_128	Dabrafenib mesylate	-0.6	0.04	0.4	-0.588271	0.346063	0.286828
CD3Z_117_129	Dabrafenib mesylate	-0.8	0.36	0.2	-0.573921	0.329385	0.304554
CD3Z_135_147	Dabrafenib mesylate	0.2	0.64	0.8	-0.303033	0.0918288	0.319978
CD3Z_146_158	Dabrafenib mesylate	-0.6	0.04	0.4	-0.61171	0.374189	0.335954
CD3Z_147_159	Dabrafenib mesylate	-0.4	0.64	0.6	0.10732	0.0115175	0.350632
CD3Z_77_89	Dabrafenib mesylate	0.8	0.64	0.2	0.472586	0.223338	0.361967
CD70_9_21_C17S	Dabrafenib mesylate	1	0.4	0	0.997799	0.995603	0.372049
CDK1_9_21	Dabrafenib mesylate	0	0.1	1	-0.334686	0.112015	0.385155
CDK2_8_20	Dabrafenib mesylate	0.8	0.1	0.2	0.859371	0.738519	0.398007
CDK4_11_23	Dabrafenib mesylate	-0.8	0.1	0.2	-0.569686	0.324542	0.409028
CDK7_157_169	Dabrafenib mesylate	0.6	0.1	0.4	0.637938	0.406965	0.425631
CRK_214_226	Dabrafenib mesylate	0.4	0.544444	0.6	0.511678	0.261814	0.437829
CTNB1_79_91	Dabrafenib mesylate	0.8	1	0.2	0.655167	0.429244	0.450916
DCX_67_79	Dabrafenib mesylate	0.8	0.16	0.2	0.967095	0.935272	0.463172
DDR1_506_518	Dabrafenib mesylate	0.4	0.04	0.6	-0.017043	0.000290465	0.47593
DYR1A_212_224	Dabrafenib mesylate	-0.6	0.16	0.4	-0.692349	0.479347	0.48545
DYR1A_312_324	Dabrafenib mesylate	0.4	0.64	0.6	0.247858	0.0614337	0.50238
EFS_246_258	Dabrafenib mesylate	0.4	0.64	0.6	-0.408218	0.166642	0.512388
EFS_246_258_Y253F	Dabrafenib mesylate	0.8	0.04	0.2	0.840239	0.706001	0.524699
EGFR_1062_1074	Dabrafenib mesylate	-0.2	0.16	0.8	-0.509601	0.259693	0.535395
EGFR_1103_1115	Dabrafenib mesylate	0.2	0.16	0.8	-0.00428285	1.83428e-05	0.544055
EGFR_1118_1130	Dabrafenib mesylate	-1	1	0	-0.684559	0.468622	0.560741
EGFR_1165_1177	Dabrafenib mesylate	0.8	0.64	0.2	0.840289	0.706086	0.571192
EGFR_1190_1202	Dabrafenib mesylate	0.4	0.64	0.6	0.495127	0.245151	0.582532
EGFR_862_874	Dabrafenib mesylate	-0.4	1	0.6	0.0952063	0.00906423	0.59117
EGFR_908_920	Dabrafenib mesylate	0.4	0.04	0.6	0.678785	0.460749	0.600827
ENOG_37_49	Dabrafenib mesylate	0.4	0.16	0.6	0.00289208	8.36412e-06	0.612705
EPHA1_774_786	Dabrafenib mesylate	-0.8	0	0.2	-0.746007	0.556527	0.619579
EPHA2_581_593	Dabrafenib mesylate	0	0.16	1	0.346911	0.120347	0.627061
EPHA2_765_777	Dabrafenib mesylate	-0.8	0.64	0.2	-0.760541	0.578423	0.640261
EPHA4_589_601	Dabrafenib mesylate	0.6	0.36	0.4	0.909707	0.827567	0.64991
EPHA4_921_933	Dabrafenib mesylate	-0.4	0.16	0.6	0.037946	0.0014399	0.656218
EPHA7_607_619	Dabrafenib mesylate	0.4	0.16	0.6	0.0726739	0.00528149	0.665577
EPHB1_771_783	Dabrafenib mesylate	-0.4	0	0.6	-0.503437	0.253449	0.674144
EPHB1_921_933	Dabrafenib mesylate	1	0.04	0	0.98485	0.969929	0.68187
EPHB4_583_595	Dabrafenib mesylate	-0.8	0.64	0.2	-0.890409	0.792828	0.695636
EPOR_361_373	Dabrafenib mesylate	0	0.36	1	-0.143382	0.0205584	0.707733
EPOR_419_431	Dabrafenib mesylate	0.4	0.36	0.6	-0.164118	0.0269347	0.720856
ERBB2_1241_1253	Dabrafenib mesylate	0.4	0.64	0.6	-0.041996	0.00176367	0.732401
ERBB2_870_882	Dabrafenib mesylate	0	0.16	1	-0.610114	0.372239	0.740152
ERBB3_1283_1295	Dabrafenib mesylate	0.4	0.16	0.6	0.726944	0.528448	0.748285
ERBB4_1181_1193	Dabrafenib mesylate	0.4	0	0.6	0.725361	0.526149	0.760828
ERBB4_1277_1289	Dabrafenib mesylate	0.2	0	0.8	0.693196	0.480521	0.77009
FABPH_13_25	Dabrafenib mesylate	0.4	0.16	0.6	0.695014	0.483045	0.779997
FAK1_569_581	Dabrafenib mesylate	0.8	0.36	0.2	0.979323	0.959073	0.791577
FAK2_572_584	Dabrafenib mesylate	0.8	0.16	0.2	0.949765	0.902054	0.80255
FER_707_719	Dabrafenib mesylate	0.4	0.16	0.6	-0.320836	0.102935	0.812906
FES_706_718	Dabrafenib mesylate	0.2	0	0.8	-0.398226	0.158584	0.822226
FGFR1_761_773	Dabrafenib mesylate	0	0.64	1	-0.521918	0.272398	0.832081
FGFR2_762_774	Dabrafenib mesylate	-1	0	0	-0.906659	0.822031	0.843217
FGFR3_641_653	Dabrafenib mesylate	0.4	0	0.6	0.535108	0.286341	0.854692
FGFR3_753_765	Dabrafenib mesylate	-0.6	0.36	0.4	-0.946108	0.89512	0.864902
FRK_380_392	Dabrafenib mesylate	-0.8	0.36	0.2	-0.992227	0.984514	0.87555
FYN_525_537	Dabrafenib mesylate	0.4	0.16	0.6	0.635242	0.403532	0.884625
GAB1_622_632	Dabrafenib mesylate	-0.2	0	0.8	-0.124853	0.0155882	0.89343
GAB2_638_648	Dabrafenib mesylate	-0.4	0.16	0.6	0.0337837	0.00114134	0.903546
GSK3B_210_222_C218S	Dabrafenib mesylate	0.8	0.36	0.2	0.969056	0.939069	0.910829
HAVR2_257_267	Dabrafenib mesylate	0.2	0	0.8	-0.243075	0.0590853	0.92215
INSR_1348_1360	Dabrafenib mesylate	-0.6	0.64	0.4	-0.723048	0.522799	0.932888
INSR_992_1004	Dabrafenib mesylate	-0.8	0.36	0.2	-0.724692	0.525179	0.940229
IRS1_890_902	Dabrafenib mesylate	0.4	1	0.6	0.383575	0.14713	0.948872
IRS2_626_638	Dabrafenib mesylate	0.8	0	0.2	0.29135	0.0848846	0.958029
JAK1_1027_1039	Dabrafenib mesylate	0.8	0.64	0.2	0.406139	0.164949	0.96868
JAK1_214_226	Dabrafenib mesylate	-0.8	0.64	0.2	-0.573498	0.3289	0.977863
JAK2_1001_1013	Dabrafenib mesylate	0.4	0.36	0.6	0.617797	0.381673	0.985247
JAK2_563_577	Dabrafenib mesylate	-0.6	0.36	0.4	-0.684293	0.468257	0.992609
JAK3_974_986	Dabrafenib mesylate	0.8	0.16	0.2	0.501839	0.251842	0.99938
K2C6B_53_65	Dabrafenib mesylate	0.4	0.04	0.6	0.62389	0.389239	0.987887
K2C8_425_437	Dabrafenib mesylate	0.8	0.64	0.2	0.497177	0.247185	0.978942
KIT_930_942_C942S	Dabrafenib mesylate	0.4	0.16	0.6	-0.073907	0.00546225	0.969655
KSYK_518_530	Dabrafenib mesylate	0.4	0.16	0.6	-0.0397415	0.00157938	0.962368
LAT_194_206	Dabrafenib mesylate	0.4	0.16	0.6	0.597107	0.356537	0.957474
LAT_249_261	Dabrafenib mesylate	1	0.04	0	0.880519	0.775314	0.949743
LCK_387_399	Dabrafenib mesylate	0.4	0	0.6	0.279942	0.0783675	0.939799
LYN_391_403	Dabrafenib mesylate	-0.6	0.16	0.4	-0.585838	0.343206	0.929637
LYN_501_512	Dabrafenib mesylate	-0.4	0.64	0.6	0.0101854	0.000103743	0.920616
MAPK3_198_210_C203S	Dabrafenib mesylate	-0.8	0	0.2	-0.675937	0.456891	0.910896
MBP_198_210	Dabrafenib mesylate	-0.4	1	0.6	0.401148	0.16092	0.903309
MBP_259_271	Dabrafenib mesylate	0.4	0.64	0.6	0.144714	0.0209422	0.890416
MBP_263_275	Dabrafenib mesylate	0.4	0.16	0.6	0.75827	0.574973	0.880982
MET_1227_1239	Dabrafenib mesylate	-0.2	0.04	0.8	0.456139	0.208063	0.872753
MET_1228_1240	Dabrafenib mesylate	0.4	0.04	0.6	0.217342	0.0472376	0.861084
MET_1360_1370_C1361S	Dabrafenib mesylate	0	0	1	0.236297	0.055836	0.852977
MK01_180_192	Dabrafenib mesylate	0.4	0.16	0.6	-0.0197731	0.000390975	0.840348
MK01_198_210	Dabrafenib mesylate	-0.4	1	0.6	-0.097216	0.00945094	0.832119
MK01_200_209	Dabrafenib mesylate	0.8	0.16	0.2	0.755386	0.570608	0.820159
MK03_199_208	Dabrafenib mesylate	1	0.04	0	0.882756	0.779259	0.810912
MK07_212_224	Dabrafenib mesylate	-0.8	0.16	0.2	-0.624952	0.390565	0.803198
MK08_181_191	Dabrafenib mesylate	0.8	0.64	0.2	0.907595	0.823729	0.795318
MK10_216_228	Dabrafenib mesylate	0.8	0.04	0.2	0.811094	0.657874	0.786437
MK12_178_190	Dabrafenib mesylate	-0.8	1	0.2	-0.630576	0.397626	0.780496
MK12_180_189_M182B	Dabrafenib mesylate	-0.6	0.16	0.4	-0.662677	0.439141	0.770694
MK14_173_185	Dabrafenib mesylate	0.4	0.04	0.6	0.590009	0.348111	0.759507
MK14_177_187	Dabrafenib mesylate	0.2	0.64	0.8	0.70784	0.501037	0.746084
MPZL1_236_246	Dabrafenib mesylate	0.4	0.16	0.6	0.095151	0.00905372	0.73642
MUSK_548_560	Dabrafenib mesylate	0.4	0.64	0.6	0.43683	0.19082	0.727494
NCF1_313_325	Dabrafenib mesylate	0.8	0.04	0.2	0.937102	0.878161	0.720198
NPT2A_501_513	Dabrafenib mesylate	0.6	0	0.4	0.945949	0.89482	0.71087
NTRK1_489_501	Dabrafenib mesylate	-0.2	0.64	0.8	-0.494776	0.244803	0.703917
NTRK2_509_521	Dabrafenib mesylate	0.6	0.16	0.4	0.449842	0.202358	0.693022
NTRK2_696_708	Dabrafenib mesylate	-0.4	0.64	0.6	-0.67875	0.460702	0.6835
ODBA_340_352_D340K	Dabrafenib mesylate	-0.2	0.04	0.8	-0.451383	0.203747	0.676981
ODPAT_291_303	Dabrafenib mesylate	0.8	0.16	0.2	0.993763	0.987565	0.668375
P85A_600_612	Dabrafenib mesylate	-0.6	0	0.4	-0.857013	0.734471	0.65865
PAXI_111_123	Dabrafenib mesylate	0.4	0.16	0.6	-0.417416	0.174237	0.650273
PAXI_24_36	Dabrafenib mesylate	0.2	0.64	0.8	-0.306544	0.0939693	0.638803
PDCD1_221_229_FS219_220KK	Dabrafenib mesylate	-0.2	0.04	0.8	-0.381057	0.145205	0.629202
PDPK1_2_14	Dabrafenib mesylate	1	0.36	0	0.883522	0.78061	0.622116
PDPK1_369_381	Dabrafenib mesylate	-0.4	0.16	0.6	-0.56624	0.320628	0.613227
PECA1_706_718	Dabrafenib mesylate	0.2	0.04	0.8	0.387714	0.150322	0.604343
PECA1_708_718	Dabrafenib mesylate	-0.4	0.64	0.6	-0.579122	0.335382	0.595453
PERI_458_470	Dabrafenib mesylate	0	0.64	1	-0.529875	0.280768	0.586236
PGFRB_1002_1014	Dabrafenib mesylate	0	0.16	1	-0.532399	0.283449	0.577791
PGFRB_1014_1028	Dabrafenib mesylate	0.8	0.64	0.2	0.493239	0.243285	0.569145
PGFRB_572_584	Dabrafenib mesylate	1	0.16	0	0.812515	0.660181	0.56179
PGFRB_709_721	Dabrafenib mesylate	0.8	0.36	0.2	0.623137	0.388299	0.549573
PGFRB_768_780	Dabrafenib mesylate	1	0.04	0	0.968401	0.937801	0.54099
PGFRB_771_783	Dabrafenib mesylate	-0.8	0	0.2	-0.571296	0.32638	0.529714
PLCG1_1246_1258	Dabrafenib mesylate	1	0.64	0	0.797268	0.635636	0.521681
PLCG1_764_776	Dabrafenib mesylate	0.4	0.64	0.6	0.450589	0.20303	0.513621
PLCG1_777_789	Dabrafenib mesylate	-0.2	0.16	0.8	-0.435397	0.18957	0.506598
PLCG2_1191_1203_C1200S	Dabrafenib mesylate	0.8	0.04	0.2	0.941601	0.886613	0.494674
PLCG2_1211_1223	Dabrafenib mesylate	-0.4	0.36	0.6	0.0952063	0.00906423	0.485969
PP2AB_297_309	Dabrafenib mesylate	1	0.64	0	0.969579	0.940083	0.479245
PRGR_545_557	Dabrafenib mesylate	-0.4	0	0.6	-0.54447	0.296448	0.4717
PRGR_786_798	Dabrafenib mesylate	-0.4	0.36	0.6	-0.320828	0.10293	0.464285
PRRX2_202_214	Dabrafenib mesylate	1	0.36	0	0.875992	0.767362	0.454038
PTN11_539_551	Dabrafenib mesylate	0.8	0.16	0.2	0.953282	0.908746	0.443537
PTN11_541_551	Dabrafenib mesylate	-0.4	0.16	0.6	-0.0970621	0.00942106	0.433496
PTN11_57_67	Dabrafenib mesylate	0.8	0.16	0.2	0.97951	0.959439	0.426079
PTN11_580_590	Dabrafenib mesylate	0.4	0.16	0.6	-0.379302	0.14387	0.417486
PTN6_531_541	Dabrafenib mesylate	0.2	0.64	0.8	0.0349192	0.00121935	0.405074
PTN6_558_570	Dabrafenib mesylate	0.8	0.36	0.2	0.428808	0.183876	0.396135
RAF1_332_344	Dabrafenib mesylate	0.8	0.64	0.2	0.962919	0.927213	0.387197
RASA1_453_465	Dabrafenib mesylate	1	0.64	0	0.949072	0.900738	0.377027
RB_804_816	Dabrafenib mesylate	0.4	1	0.6	-0.203784	0.0415277	0.369032
RBL2_99_111	Dabrafenib mesylate	0.4	0	0.6	0.385348	0.148493	0.362319
RET_1022_1034	Dabrafenib mesylate	0	0.04	1	-0.403407	0.162737	0.352851
RET_680_692	Dabrafenib mesylate	-0.8	0	0.2	-0.820037	0.672461	0.34266
RON_1346_1358	Dabrafenib mesylate	0	0.16	1	-0.221357	0.048999	0.334473
SHC1_309_321	Dabrafenib mesylate	0.8	0.16	0.2	0.982872	0.966037	0.325302
SRC_524_536	Dabrafenib mesylate	-0.4	0.04	0.6	0.0952063	0.00906423	0.31922
STA5A_687_699	Dabrafenib mesylate	-0.4	0.64	0.6	0.042158	0.0017773	0.313106
STAT1_694_706	Dabrafenib mesylate	-0.2	0.04	0.8	0.394238	0.155423	0.303899
STAT2_684_696	Dabrafenib mesylate	1	1	0	0.962883	0.927144	0.2943
STAT3_698_710	Dabrafenib mesylate	-0.8	0.36	0.2	-0.629269	0.39598	0.284279
STAT4_686_698	Dabrafenib mesylate	-0.4	0.04	0.6	-0.295471	0.0873031	0.275073
STAT4_714_726	Dabrafenib mesylate	-0.8	0.04	0.2	-0.622925	0.388036	0.263743
STAT6_634_646	Dabrafenib mesylate	0.8	1	0.2	0.970105	0.941103	0.25104
TEC_512_524	Dabrafenib mesylate	0.8	0.64	0.2	0.481768	0.2321	0.240428
TIE2_986_998	Dabrafenib mesylate	-0.4	0.16	0.6	0.384286	0.147675	0.229681
TNNT1_2_14	Dabrafenib mesylate	-0.8	1	0.2	-0.999797	0.999593	0.22198
TYK2_1048_1060	Dabrafenib mesylate	0.4	0.36	0.6	0.544637	0.296629	0.211265
TYRO3_679_691	Dabrafenib mesylate	-0.2	0.16	0.8	0.374386	0.140165	0.203932
VGFR1_1040_1052	Dabrafenib mesylate	0.8	0.16	0.2	0.723543	0.523514	0.193148
VGFR1_1046_1058_Y1048F	Dabrafenib mesylate	-0.8	0.64	0.2	-0.583948	0.340995	0.182652
VGFR1_1049_1061	Dabrafenib mesylate	-0.6	0.16	0.4	-0.676407	0.457526	0.174252
VGFR1_1162_1174	Dabrafenib mesylate	-0.4	0.64	0.6	0.0952063	0.00906423	0.161623
VGFR1_1206_1218	Dabrafenib mesylate	0.8	0.36	0.2	0.324605	0.105369	0.152476
VGFR1_1235_1247	Dabrafenib mesylate	-0.4	0	0.6	-0.163398	0.0266988	0.141474
VGFR1_1320_1332_C1320K/C1321K	Dabrafenib mesylate	-0.2	0	0.8	-0.225351	0.0507832	0.129518
VGFR2_1046_1058	Dabrafenib mesylate	0.4	0	0.6	0.595778	0.354951	0.119764
VGFR2_1168_1180	Dabrafenib mesylate	0.8	0.16	0.2	0.314697	0.0990344	0.109765
VGFR2_1207_1219_C1208S	Dabrafenib mesylate	0	0.64	1	0.424157	0.179909	0.0954236
VGFR2_944_956	Dabrafenib mesylate	0.8	0.64	0.2	0.973197	0.947113	0.0847235
VGFR2_989_1001	Dabrafenib mesylate	0.2	0.64	0.8	-0.252758	0.0638866	0.0744116
VGFR3_1061_1073	Dabrafenib mesylate	-0.2	0.16	0.8	0.314083	0.0986481	0.0660307
VINC_815_827	Dabrafenib mesylate	-0.4	0.64	0.6	-0.401004	0.160804	0.054402
VISTA_260_270	Dabrafenib mesylate	0.6	0.16	0.4	0.795717	0.633165	0.0428199
YES_420_432	Dabrafenib mesylate	0.2	0.64	0.8	-0.400545	0.160436	0.0314264
ZAP70_313_325	Dabrafenib mesylate	0.8	0.64	0.2	0.750532	0.563299	0.0211937
ZAP70_485_497	Dabrafenib mesylate	0.8	0.04	0.2	0.736395	0.542278	0.0109363
ZBT16_621_633	Dabrafenib mesylate	0.4	0.04	0.6	0.593193	0.351878	0.00350437
41_654_666	Dasatinib	-0.4	0.04	0.6	-0.205379	0.0421804	0.00598424
ACHD_383_395	Dasatinib	-0.4	0	0.6	-0.269918	0.0728556	0.0206772
AKT1_170_182	Dasatinib	-0.2	0.16	0.8	0.239172	0.0572034	0.035473
AKT1_309_321_C310S	Dasatinib	-0.4	0.64	0.6	-0.53571	0.286985	0.0502348
AKT1_320_332	Dasatinib	-0.4	0.16	0.6	-0.331486	0.109883	0.0699422
AMPE_5_17	Dasatinib	0.2	0.16	0.8	0.18587	0.0345478	0.0864079
ANXA1_14_26	Dasatinib	0	0.16	1	-0.108238	0.0117154	0.102109
ANXA2_17_29	Dasatinib	0.4	0.64	0.6	0.159754	0.0255214	0.116021
ARAF_297_307	Dasatinib	0	0.64	1	0.1572	0.0247119	0.127818
B3AT_39_51	Dasatinib	-0.2	0.16	0.8	-0.0123158	0.000151678	0.145331
BTLA_252_262	Dasatinib	0	0.36	1	-0.415798	0.172888	0.156676
C1R_199_211	Dasatinib	-0.8	0.16	0.2	-0.692123	0.479034	0.167789
CALM_93_105	Dasatinib	-0.8	0.64	0.2	-0.410544	0.168546	0.179385
CALM_95_107	Dasatinib	-0.4	0.16	0.6	-0.321135	0.103127	0.191348
CBL_693_705	Dasatinib	-0.4	0.64	0.6	-0.355385	0.126299	0.206247
CD28_185_197	Dasatinib	-0.8	0.04	0.2	-0.788735	0.622102	0.217838
CD28_203_215	Dasatinib	-0.4	0.64	0.6	-0.218635	0.0478013	0.236745
CD3E_182_194	Dasatinib	0.8	0.04	0.2	0.448483	0.201137	0.250042
CD3E_193_205	Dasatinib	0.4	0.64	0.6	0.697302	0.48623	0.263192
CD3Z_105_117	Dasatinib	0.6	0.04	0.4	0.229422	0.0526345	0.274743
CD3Z_116_128	Dasatinib	-0.2	0.16	0.8	0.0261269	0.000682616	0.289967
CD3Z_117_129	Dasatinib	0.4	0.16	0.6	0.0492468	0.00242525	0.304793
CD3Z_135_147	Dasatinib	0.6	0.64	0.4	0.268001	0.0718247	0.320299
CD3Z_146_158	Dasatinib	-0.2	0.36	0.8	-0.0660219	0.00435889	0.336652
CD3Z_147_159	Dasatinib	0	0.16	1	0.328633	0.108	0.351251
CD3Z_77_89	Dasatinib	-0.4	0.64	0.6	-0.464959	0.216187	0.362007
CD70_9_21_C17S	Dasatinib	-0.2	0.9	0.8	0.0859755	0.00739179	0.373201
CDK1_9_21	Dasatinib	-0.4	0.0111111	0.6	-0.524398	0.274993	0.385255
CDK2_8_20	Dasatinib	-0.4	0.0111111	0.6	-0.443302	0.196517	0.398157
CDK4_11_23	Dasatinib	0.4	0.4	0.6	0.0488732	0.00238859	0.409673
CDK7_157_169	Dasatinib	0.2	0.0444444	0.8	0.345033	0.119048	0.425898
CRK_214_226	Dasatinib	-0.8	0.544444	0.2	-0.671472	0.450875	0.437951
CTNB1_79_91	Dasatinib	-0.4	0.16	0.6	-0.640822	0.410653	0.451448
DCX_67_79	Dasatinib	0.4	0.04	0.6	0.267559	0.0715876	0.463723
DDR1_506_518	Dasatinib	0	0.04	1	-0.400961	0.16077	0.476168
DYR1A_212_224	Dasatinib	-0.2	0.16	0.8	-0.065094	0.00423723	0.48623
DYR1A_312_324	Dasatinib	0.8	0.64	0.2	0.665985	0.443536	0.502789
EFS_246_258	Dasatinib	0	0.36	1	0.0427058	0.00182379	0.512512
EFS_246_258_Y253F	Dasatinib	-0.4	0.16	0.6	-0.310547	0.0964394	0.525143
EGFR_1062_1074	Dasatinib	-0.6	0.64	0.4	-0.322122	0.103763	0.53547
EGFR_1103_1115	Dasatinib	0.6	0.64	0.4	0.435635	0.189778	0.54424
EGFR_1118_1130	Dasatinib	0.2	1	0.8	-0.201727	0.0406937	0.561435
EGFR_1165_1177	Dasatinib	-0.4	0.04	0.6	-0.52017	0.270577	0.57154
EGFR_1190_1202	Dasatinib	0.8	0	0.2	0.692253	0.479215	0.582881
EGFR_862_874	Dasatinib	0	0.16	1	-0.0116398	0.000135485	0.59117
EGFR_908_920	Dasatinib	-0.8	0.16	0.2	-0.71464	0.51071	0.600904
ENOG_37_49	Dasatinib	0	0.64	1	0.0323467	0.00104631	0.612795
EPHA1_774_786	Dasatinib	0.4	0.64	0.6	0.260359	0.0677868	0.619579
EPHA2_581_593	Dasatinib	0.4	0.16	0.6	0.300847	0.0905087	0.627189
EPHA2_765_777	Dasatinib	0.4	0.04	0.6	0.200295	0.040118	0.640474
EPHA4_589_601	Dasatinib	0.2	0.16	0.8	0.29061	0.0844542	0.649918
EPHA4_921_933	Dasatinib	0	0.16	1	-0.187305	0.0350831	0.656481
EPHA7_607_619	Dasatinib	0	0.64	1	-0.342265	0.117145	0.665864
EPHB1_771_783	Dasatinib	0.8	0	0.2	0.256643	0.0658659	0.674321
EPHB1_921_933	Dasatinib	-0.2	0	0.8	-0.11042	0.0121925	0.682109
EPHB4_583_595	Dasatinib	-0.4	0.36	0.6	-0.279392	0.0780597	0.695724
EPOR_361_373	Dasatinib	-0.4	0	0.6	-0.445744	0.198687	0.708047
EPOR_419_431	Dasatinib	0	0.16	1	0.0882949	0.00779599	0.721144
ERBB2_1241_1253	Dasatinib	0	0.16	1	-0.299208	0.0895255	0.732441
ERBB2_870_882	Dasatinib	-0.4	0.04	0.6	-0.234324	0.0549075	0.740648
ERBB3_1283_1295	Dasatinib	-0.8	0.04	0.2	-0.662763	0.439254	0.749259
ERBB4_1181_1193	Dasatinib	-0.8	0.04	0.2	-0.658228	0.433264	0.761311
ERBB4_1277_1289	Dasatinib	-1	0.36	0	-0.694651	0.482541	0.770298
FABPH_13_25	Dasatinib	-0.8	0.16	0.2	-0.698094	0.487336	0.780755
FAK1_569_581	Dasatinib	-0.4	0.36	0.6	-0.162068	0.0262661	0.791607
FAK2_572_584	Dasatinib	-0.4	1	0.6	-0.284908	0.0811727	0.802646
FER_707_719	Dasatinib	0	0.04	1	0.0991775	0.00983617	0.813709
FES_706_718	Dasatinib	0.6	1	0.4	0.27685	0.0766459	0.822427
FGFR1_761_773	Dasatinib	-0.4	0.16	0.6	-0.0763054	0.00582251	0.832178
FGFR2_762_774	Dasatinib	0.2	0.64	0.8	0.0807313	0.00651755	0.843232
FGFR3_641_653	Dasatinib	-0.8	0	0.2	-0.594713	0.353684	0.855286
FGFR3_753_765	Dasatinib	-0.2	0.04	0.8	-0.179841	0.0323428	0.864984
FRK_380_392	Dasatinib	0.4	0.04	0.6	-0.0394482	0.00155616	0.875712
FYN_525_537	Dasatinib	-0.8	0	0.2	-0.591269	0.349599	0.884684
GAB1_622_632	Dasatinib	1	0.64	0	0.86527	0.748691	0.894381
GAB2_638_648	Dasatinib	0	0.16	1	-0.00673819	4.54032e-05	0.903606
GSK3B_210_222_C218S	Dasatinib	-0.4	0.04	0.6	-0.21621	0.0467469	0.910877
HAVR2_257_267	Dasatinib	0.6	0.64	0.4	0.514748	0.264966	0.922458
INSR_1348_1360	Dasatinib	-0.2	0.04	0.8	-0.198728	0.0394926	0.933122
INSR_992_1004	Dasatinib	0.4	0.16	0.6	0.0607862	0.00369497	0.940307
IRS1_890_902	Dasatinib	0.8	0.64	0.2	0.909032	0.826339	0.949148
IRS2_626_638	Dasatinib	-0.4	0.16	0.6	-0.32755	0.107289	0.958199
JAK1_1027_1039	Dasatinib	-0.4	0.36	0.6	-0.510233	0.260337	0.969687
JAK1_214_226	Dasatinib	0.4	0.64	0.6	-0.267478	0.0715444	0.978796
JAK2_1001_1013	Dasatinib	-0.8	0.36	0.2	-0.525221	0.275857	0.985297
JAK2_563_577	Dasatinib	-0.2	0.04	0.8	-0.0475682	0.00226273	0.993083
JAK3_974_986	Dasatinib	-0.4	0.04	0.6	0.0539751	0.00291332	0.999069
K2C6B_53_65	Dasatinib	-0.8	0.16	0.2	-0.208403	0.0434318	0.987757
K2C8_425_437	Dasatinib	-0.4	0.04	0.6	-0.674925	0.455523	0.978925
KIT_930_942_C942S	Dasatinib	0	0	1	0.0753286	0.00567439	0.969621
KSYK_518_530	Dasatinib	0	0.16	1	-0.191393	0.0366315	0.962191
LAT_194_206	Dasatinib	-0.8	0.16	0.2	-0.694708	0.482619	0.956449
LAT_249_261	Dasatinib	-0.2	0.04	0.8	-0.187153	0.0350261	0.94939
LCK_387_399	Dasatinib	0.8	0.04	0.2	0.642256	0.412492	0.939735
LYN_391_403	Dasatinib	-0.2	0	0.8	0.032097	0.00103022	0.929599
LYN_501_512	Dasatinib	0	1	1	-0.00485091	2.35313e-05	0.919866
MAPK3_198_210_C203S	Dasatinib	-0.4	0.16	0.6	-0.350366	0.122756	0.910838
MBP_198_210	Dasatinib	0	0.16	1	0.0439519	0.00193177	0.903085
MBP_259_271	Dasatinib	0.8	0.16	0.2	0.699018	0.488626	0.890294
MBP_263_275	Dasatinib	-0.8	0.04	0.2	-0.488444	0.238577	0.880686
MET_1227_1239	Dasatinib	-0.6	0.16	0.4	-0.0911718	0.00831229	0.871532
MET_1228_1240	Dasatinib	-0.8	0.16	0.2	-0.744091	0.553671	0.860836
MET_1360_1370_C1361S	Dasatinib	0.4	0.16	0.6	0.380328	0.144649	0.851417
MK01_180_192	Dasatinib	0	0.16	1	-0.316535	0.100195	0.839623
MK01_198_210	Dasatinib	0	0.16	1	-0.0915047	0.00837311	0.831619
MK01_200_209	Dasatinib	-0.4	0.64	0.6	-0.578802	0.335012	0.818904
MK03_199_208	Dasatinib	-0.2	0	0.8	-0.0366239	0.00134131	0.81076
MK07_212_224	Dasatinib	0.4	0.16	0.6	0.122284	0.0149534	0.803187
MK08_181_191	Dasatinib	-0.4	0.04	0.6	-0.177136	0.031377	0.795254
MK10_216_228	Dasatinib	-0.4	1	0.6	-0.0602756	0.00363315	0.786335
MK12_178_190	Dasatinib	-0.4	0.64	0.6	-0.290336	0.0842949	0.780204
MK12_180_189_M182B	Dasatinib	-0.2	0.04	0.8	-0.0351704	0.00123696	0.77064
MK14_173_185	Dasatinib	-0.8	0.16	0.2	-0.504319	0.254338	0.758528
MK14_177_187	Dasatinib	-1	0.16	0	-0.675926	0.456876	0.745146
MPZL1_236_246	Dasatinib	0	1	1	0.20361	0.0414571	0.73637
MUSK_548_560	Dasatinib	-0.8	0.16	0.2	-0.740226	0.547934	0.727261
NCF1_313_325	Dasatinib	-0.4	0.16	0.6	-9.31e-11	8.66048e-07	0.719983
NPT2A_501_513	Dasatinib	0.2	0.04	0.8	0.339816	0.115475	0.710841
NTRK1_489_501	Dasatinib	-0.6	1	0.4	-0.278794	0.0777261	0.703392
NTRK2_509_521	Dasatinib	0.2	0.64	0.8	0.877242	0.769554	0.693015
NTRK2_696_708	Dasatinib	0.8	0.04	0.2	0.342803	0.117514	0.683493
ODBA_340_352_D340K	Dasatinib	-0.6	0.36	0.4	-0.271591	0.0737618	0.676704
ODPAT_291_303	Dasatinib	-0.4	0	0.6	-0.0857617	0.00735506	0.667978
P85A_600_612	Dasatinib	-0.2	0.16	0.8	-0.0862622	0.00744117	0.658396
PAXI_111_123	Dasatinib	0	0.36	1	-0.0121132	0.000146729	0.649883
PAXI_24_36	Dasatinib	0.6	0.16	0.4	0.177388	0.0314664	0.638775
PDCD1_221_229_FS219_220KK	Dasatinib	-0.6	0	0.4	-0.330276	0.109082	0.628935
PDPK1_2_14	Dasatinib	-0.2	0.04	0.8	-0.0423546	0.00179391	0.622116
PDPK1_369_381	Dasatinib	0.8	0.64	0.2	0.103268	0.0106643	0.613121
PECA1_706_718	Dasatinib	0.6	0.36	0.4	0.445924	0.198848	0.604289
PECA1_708_718	Dasatinib	0.8	0.36	0.2	0.787988	0.620925	0.594792
PERI_458_470	Dasatinib	-0.4	0.04	0.6	-0.0541472	0.00293192	0.585957
PGFRB_1002_1014	Dasatinib	-0.4	1	0.6	0.00406381	1.65145e-05	0.577727
PGFRB_1014_1028	Dasatinib	-0.4	0.36	0.6	0.0241708	0.000584228	0.568975
PGFRB_572_584	Dasatinib	-0.2	0.64	0.8	-0.124282	0.0154461	0.561276
PGFRB_709_721	Dasatinib	-0.4	0.64	0.6	-0.555766	0.308876	0.549473
PGFRB_768_780	Dasatinib	-0.2	0.36	0.8	0.115435	0.0133252	0.54095
PGFRB_771_783	Dasatinib	0.4	0.16	0.6	0.0490442	0.00240533	0.529676
PLCG1_1246_1258	Dasatinib	-0.2	0.16	0.8	-0.471846	0.222639	0.521177
PLCG1_764_776	Dasatinib	0	1	1	0.166754	0.0278068	0.513618
PLCG1_777_789	Dasatinib	1	0.64	0	0.887929	0.788417	0.505898
PLCG2_1191_1203_C1200S	Dasatinib	-0.4	0.16	0.6	-0.293715	0.0862687	0.494419
PLCG2_1211_1223	Dasatinib	0	0.36	1	-0.0116398	0.000135485	0.485859
PP2AB_297_309	Dasatinib	-0.2	0.36	0.8	0.193489	0.0374379	0.479035
PRGR_545_557	Dasatinib	0	0	1	-0.267745	0.0716874	0.471583
PRGR_786_798	Dasatinib	0.8	0	0.2	0.633818	0.401726	0.463992
PRRX2_202_214	Dasatinib	-0.2	0.04	0.8	-0.379731	0.144196	0.453822
PTN11_539_551	Dasatinib	-0.4	0.36	0.6	-0.240058	0.0576279	0.442901
PTN11_541_551	Dasatinib	-0.8	0.64	0.2	-0.778902	0.606688	0.433252
PTN11_57_67	Dasatinib	-0.4	0	0.6	-0.162172	0.0262997	0.426002
PTN11_580_590	Dasatinib	0	0.36	1	0.0901055	0.00811899	0.417476
PTN6_531_541	Dasatinib	0.6	0.16	0.4	0.337963	0.114219	0.405025
PTN6_558_570	Dasatinib	-0.4	0.16	0.6	-0.370063	0.136946	0.395801
RAF1_332_344	Dasatinib	-0.4	0.16	0.6	-0.0735234	0.0054057	0.387048
RASA1_453_465	Dasatinib	-0.2	0.64	0.8	0.170379	0.029029	0.376999
RB_804_816	Dasatinib	0	0.64	1	0.0138823	0.000192719	0.36903
RBL2_99_111	Dasatinib	-0.8	0.64	0.2	-0.726299	0.52751	0.362308
RET_1022_1034	Dasatinib	-0.4	0	0.6	-0.528417	0.279225	0.352786
RET_680_692	Dasatinib	0.4	0	0.6	0.0679395	0.00461577	0.342507
RON_1346_1358	Dasatinib	-0.4	0.04	0.6	-0.33783	0.114129	0.334388
SHC1_309_321	Dasatinib	-0.4	0.16	0.6	-0.159305	0.0253781	0.325075
SRC_524_536	Dasatinib	0	0.16	1	-0.0116398	0.000135485	0.319026
STA5A_687_699	Dasatinib	0	0.16	1	-0.00740738	5.48693e-05	0.312928
STAT1_694_706	Dasatinib	-0.6	0.16	0.4	-0.391055	0.152924	0.303807
STAT2_684_696	Dasatinib	-0.2	0.16	0.8	0.104336	0.010886	0.294271
STAT3_698_710	Dasatinib	0.4	0.04	0.6	0.041158	0.00169398	0.283711
STAT4_686_698	Dasatinib	0	0	1	-0.0450832	0.0020325	0.274453
STAT4_714_726	Dasatinib	0.4	0.04	0.6	0.0467287	0.00218357	0.263235
STAT6_634_646	Dasatinib	-0.4	0.16	0.6	-0.215712	0.0465317	0.249994
TEC_512_524	Dasatinib	-0.4	0.36	0.6	-0.22189	0.0492351	0.239459
TIE2_986_998	Dasatinib	0.8	0.64	0.2	0.907099	0.822828	0.229594
TNNT1_2_14	Dasatinib	0.4	0.16	0.6	-0.0421042	0.00177277	0.221712
TYK2_1048_1060	Dasatinib	0.8	0.36	0.2	0.775377	0.60121	0.211226
TYRO3_679_691	Dasatinib	-0.6	0	0.4	-0.397672	0.158143	0.203919
VGFR1_1040_1052	Dasatinib	-0.4	0.64	0.6	-0.633554	0.401391	0.192422
VGFR1_1046_1058_Y1048F	Dasatinib	0.4	0.64	0.6	-0.243627	0.0593541	0.182649
VGFR1_1049_1061	Dasatinib	-0.2	0.36	0.8	-0.111572	0.0124484	0.174007
VGFR1_1162_1174	Dasatinib	0	0.16	1	-0.0116398	0.000135485	0.161578
VGFR1_1206_1218	Dasatinib	-0.4	0.16	0.6	-0.296967	0.0881896	0.152026
VGFR1_1235_1247	Dasatinib	0	0.04	1	-0.118461	0.014033	0.140147
VGFR1_1320_1332_C1320K/C1321K	Dasatinib	-0.6	0.16	0.4	-0.288028	0.0829599	0.129196
VGFR2_1046_1058	Dasatinib	-0.8	0.64	0.2	-0.56978	0.324649	0.11897
VGFR2_1168_1180	Dasatinib	-0.4	0.04	0.6	-0.625853	0.391693	0.109591
VGFR2_1207_1219_C1208S	Dasatinib	0.4	0.16	0.6	0.607789	0.369408	0.0954192
VGFR2_944_956	Dasatinib	-0.4	0.36	0.6	-0.177794	0.0316108	0.084568
VGFR2_989_1001	Dasatinib	0.6	0.64	0.4	0.427719	0.182944	0.0738756
VGFR3_1061_1073	Dasatinib	1	0.04	0	0.955853	0.913654	0.0659078
VINC_815_827	Dasatinib	0	1	1	-0.0913571	0.00834612	0.0539592
VISTA_260_270	Dasatinib	0.2	0.64	0.8	0.171852	0.0295331	0.042617
YES_420_432	Dasatinib	0.6	0.04	0.4	0.319738	0.102233	0.0311882
ZAP70_313_325	Dasatinib	-0.4	0	0.6	-0.520729	0.271158	0.0210478
ZAP70_485_497	Dasatinib	-0.4	0.64	0.6	-0.337153	0.113672	0.0108947
ZBT16_621_633	Dasatinib	-0.8	0.16	0.2	-0.551055	0.303662	0.00306854
41_654_666	Erismodegib	-0.8	0	0.2	-0.575534	0.331239	0.00623674
ACHD_383_395	Erismodegib	-0.8	0.16	0.2	-0.395967	0.15679	0.0207682
AKT1_170_182	Erismodegib	-0.4	0.64	0.6	-0.107438	0.011543	0.036766
AKT1_309_321_C310S	Erismodegib	-0.8	0.36	0.2	-0.819855	0.672163	0.0505374
AKT1_320_332	Erismodegib	-0.8	0.16	0.2	-0.680145	0.462597	0.0704148
AMPE_5_17	Erismodegib	0.4	0.04	0.6	-0.0424719	0.00180386	0.0865429
ANXA1_14_26	Erismodegib	-0.6	1	0.4	-0.430477	0.185311	0.102128
ANXA2_17_29	Erismodegib	0.2	0.16	0.8	0.153898	0.0236847	0.116478
ARAF_297_307	Erismodegib	-0.6	0.36	0.4	-0.196813	0.0387355	0.128105
B3AT_39_51	Erismodegib	-0.4	0.64	0.6	-0.0572419	0.00327664	0.145448
BTLA_252_262	Erismodegib	-0.6	0.64	0.4	-0.696881	0.485642	0.156684
C1R_199_211	Erismodegib	-0.4	1	0.6	-0.681226	0.464068	0.167926
CALM_93_105	Erismodegib	-0.4	0.04	0.6	-0.338859	0.114825	0.179826
CALM_95_107	Erismodegib	-0.8	0.04	0.2	-0.662703	0.439176	0.192461
CBL_693_705	Erismodegib	-0.2	0.16	0.8	-0.0483917	0.00234176	0.206668
CD28_185_197	Erismodegib	-0.4	0.16	0.6	-0.517778	0.268094	0.218234
CD28_203_215	Erismodegib	-0.2	0.16	0.8	-0.329862	0.108809	0.237006
CD3E_182_194	Erismodegib	0.4	0.36	0.6	0.0632732	0.0040035	0.250085
CD3E_193_205	Erismodegib	0.2	0.16	0.8	0.483494	0.233766	0.263272
CD3Z_105_117	Erismodegib	0	0.16	1	0.0671116	0.00450397	0.274836
CD3Z_116_128	Erismodegib	-0.4	0	0.6	-0.0532217	0.00283255	0.290517
CD3Z_117_129	Erismodegib	0.2	0.04	0.8	-0.0383214	0.00146853	0.304958
CD3Z_135_147	Erismodegib	0	0.64	1	0.0624354	0.00389818	0.321215
CD3Z_146_158	Erismodegib	-0.4	0.64	0.6	-0.126699	0.0160527	0.337314
CD3Z_147_159	Erismodegib	0.6	0.16	0.4	0.549686	0.302154	0.351418
CD3Z_77_89	Erismodegib	-0.8	0.16	0.2	-0.774493	0.599839	0.362062
CD70_9_21_C17S	Erismodegib	-0.4	0.1	0.6	-0.198328	0.0393341	0.373491
CDK1_9_21	Erismodegib	-0.8	0.9	0.2	-0.624861	0.390451	0.385898
CDK2_8_20	Erismodegib	-0.2	0.544444	0.8	-0.579917	0.336303	0.398335
CDK4_11_23	Erismodegib	0.2	0.4	0.8	-0.0406907	0.00165574	0.409991
CDK7_157_169	Erismodegib	0.4	0.9	0.6	0.35009	0.122563	0.427035
CRK_214_226	Erismodegib	-0.4	0.1	0.6	-0.606803	0.36821	0.43802
CTNB1_79_91	Erismodegib	-0.8	0.16	0.2	-0.878286	0.771387	0.451654
DCX_67_79	Erismodegib	0.2	0.16	0.8	-0.0363692	0.00132272	0.463874
DDR1_506_518	Erismodegib	-0.6	0.04	0.4	-0.63415	0.402146	0.476635
DYR1A_212_224	Erismodegib	-0.4	0.04	0.6	-0.0836737	0.00700129	0.486407
DYR1A_312_324	Erismodegib	0.4	0.04	0.6	0.340516	0.115951	0.502823
EFS_246_258	Erismodegib	-0.6	0.16	0.4	-0.117003	0.0136897	0.512619
EFS_246_258_Y253F	Erismodegib	-0.2	0.16	0.8	-0.3887	0.151088	0.525546
EGFR_1062_1074	Erismodegib	0	0.36	1	0.0754296	0.00568962	0.535698
EGFR_1103_1115	Erismodegib	0	0.64	1	0.140057	0.0196158	0.544487
EGFR_1118_1130	Erismodegib	0.4	0	0.6	0.205407	0.0421921	0.561488
EGFR_1165_1177	Erismodegib	-0.2	0.36	0.8	-0.700764	0.491071	0.571631
EGFR_1190_1202	Erismodegib	0.4	0.16	0.6	0.347207	0.120553	0.583017
EGFR_862_874	Erismodegib	0.6	0.36	0.4	0.255011	0.0650306	0.591229
EGFR_908_920	Erismodegib	-0.4	0	0.6	-0.826903	0.683769	0.6015
ENOG_37_49	Erismodegib	-0.6	0.64	0.4	-0.26363	0.0695005	0.61301
EPHA1_774_786	Erismodegib	0.2	0.64	0.8	0.265354	0.0704129	0.619579
EPHA2_581_593	Erismodegib	0.8	0.16	0.2	0.445117	0.198129	0.627322
EPHA2_765_777	Erismodegib	0.2	0.16	0.8	0.21189	0.0448974	0.640501
EPHA4_589_601	Erismodegib	0.4	0.04	0.6	0.115316	0.0132978	0.650126
EPHA4_921_933	Erismodegib	0.6	0.16	0.4	0.104108	0.0108385	0.656614
EPHA7_607_619	Erismodegib	-0.6	0.64	0.4	-0.610055	0.372168	0.666073
EPHB1_771_783	Erismodegib	0.4	0.16	0.6	0.132901	0.0176628	0.674895
EPHB1_921_933	Erismodegib	-0.4	0.16	0.6	-0.400261	0.160209	0.682582
EPHB4_583_595	Erismodegib	-0.2	1	0.8	0.0928332	0.00861801	0.696003
EPOR_361_373	Erismodegib	-0.8	0.64	0.2	-0.632343	0.399857	0.70865
EPOR_419_431	Erismodegib	-0.6	0	0.4	-0.161656	0.0261328	0.72126
ERBB2_1241_1253	Erismodegib	-0.6	0.16	0.4	-0.544368	0.296337	0.73308
ERBB2_870_882	Erismodegib	-0.8	0.64	0.2	-0.274425	0.075309	0.740886
ERBB3_1283_1295	Erismodegib	-0.4	0.16	0.6	-0.784003	0.61466	0.749906
ERBB4_1181_1193	Erismodegib	-0.4	0	0.6	-0.767583	0.589183	0.761576
ERBB4_1277_1289	Erismodegib	-0.8	0.64	0.2	-0.861419	0.742043	0.770578
FABPH_13_25	Erismodegib	-0.4	0.04	0.6	-0.852611	0.726945	0.780801
FAK1_569_581	Erismodegib	-0.2	0.64	0.8	-0.392041	0.153697	0.791687
FAK2_572_584	Erismodegib	-0.2	0.36	0.8	-0.505708	0.25574	0.802969
FER_707_719	Erismodegib	-0.6	0.16	0.4	-0.0971689	0.0094418	0.814124
FES_706_718	Erismodegib	0	0.64	1	0.108373	0.0117447	0.822612
FGFR1_761_773	Erismodegib	-0.8	0.64	0.2	-0.17842	0.0318336	0.832222
[truncated: 5,142 more rows]
